# Supplementary material for: Targeted Intervention Strategies for Maternal–Offspring Transmission of Christensenellaceae in Pigs via a Deep Learning Model
Source: Adv Sci (Weinh). 2025 Jun 10;12(31):e03411. doi: 10.1002/advs.202503411 (PMC12376534; doi:10.1002/advs.202503411)
Supplement: Supplementary file 2 — Supporting Information [file ADVS-12-e03411-s001.xlsx]

## Sheet: TableS1
Table S1 Mean Decrease Accuracy scores from random forest analysis assessing the regulatory influence of four oligosaccharides on microbes
Microbes	MeanDecreaseAccuracy	Treatment
unclassified_c_Bacilli	4.30327	GOS
g_Christensenellaceae_R_7_group	3.55313	GOS
unclassified_o_Micrococcale	3.49907	GOS
g_Lactobacillus	3.15028	GOS
g_Quinella	3.02303	GOS
g_Fibrobacter	2.52416	GOS
unclassified_o_Lactobacillale	2.48825	GOS
g_Gastranaerophilales	2.39738	GOS
g_Finegoldia	2.37281	GOS
g_Weissella	2.15198	GOS
g_Alistipes	6.36511	XOS
g_RF39	6.09728	XOS
g_Bacteroides	5.89738	XOS
g_Cloacibacillus	5.62174	XOS
unclassified_f_Ruminococcaceae	5.5227	XOS
g_Solobacterium	5.29936	XOS
g_Olsenella	4.54145	XOS
g_Clostridia_UCG_014	4.47839	XOS
g_Faecalibacterium	4.2873	XOS
g_Catenisphaera	4.2406	XOS
g_Acinetobacter	3.30587	IMO
g_Lachnospiraceae_XPB1014_group	2.7045	IMO
g_Peptococcus	2.31378	IMO
unclassified_f_Clostridiaceae	2.24255	IMO
g_Sphaerochaeta	1.88273	IMO
unclassified_o_Coriobacteriale	1.85512	IMO
g_Lactobacillus	1.78076	IMO
g_Faecalibacterium	1.71794	IMO
g_Christensenellaceae_R_7_group	1.61082	IMO
g_NK4A214_group	1.57119	IMO
unclassified_c_Clostridia	3.99087	ASO
unclassified_f_Butyricicoccaceae	3.13434	ASO
unclassified_f_Peptostreptococcaceae	2.70626	ASO
g_Candidatus_Soleaferrea	2.35676	ASO
g_Anaerofustis	2.2247	ASO
g_Turicibacter	2.20192	ASO
g_Selenomonas	2.03228	ASO
uncultured_f_Ruminococcaceae	1.98689	ASO
unclassified_f_Christensenellaceae	1.92931	ASO
g_Butyricicoccus	1.92052	ASO

## Sheet: Table S2-S3
Table S2 Ingredients and nutrients composition of the diet of NingXiang sows (%, as-fed basis)				Table S3 Ingredients and nutrients composition of the diet of NingXiang piglet (%, as-fed basis)
Ingredients	Content（%）			Ingredient	Contents (%)
Corn	61			Corn	37
Sanctuary	10			Rice bran meal	6
Wheat bran	8			Corn starch	5
Soybean lees	17			Glucose	5
Limestone	0.5			Whey powder	8
Calcium bicarbonate	1.5			Fish meal, 67%CP	4.5
Premix①	2			L-lysine.H2SO4（70%）	0.86
Total	100			DL-methionine	0.19
Calculated nutrients②				L-threonine	0.22
Digestible Energy, DE（MJ/kg）	16.63			L-tryptophan	0.06
Crude Protein, CP	15.1			Soybean hulls	9
Crude Fat, EE	10.1			Stone powder	0.25
Crude Fiber, CF	9.17			Chromium oxide	0.4
Nitrogen Free Extract, NFE	38.23			Zinc oxide	0.16
Lysine（%）	0.82			Acidifier	0.5
Calcium（%）	0.68			Vitamin and mineral premix	0.3
Available phosphorus（%）	0.32			Soybean meal，46%CP	19
Methionine +Cystine（%）	0.51			Soybean oil	3
Note: ①The premix provides the following per kilogram of diet: Vitamin A 2000 IU, Vitamin D 200 IU, Vitamin E 45 IU, Vitamin K 0.5 mg, Vitamin B₁ 1 mg, Vitamin B₆ 3.85 mg, Vitamin B₁₂ 15 μg, Pantothenic acid 12 mg, Folic acid 1.35 mg, Biotin 0.21 mg, Manganese (Mn) 20 mg, Iron (Fe) 100 mg, Copper (Cu) 20 mg, Iodine (I) 0.14 mg, Selenium (Se) 0.15 mg.				Dicalcium phosphate	1.8
				Sodium chloride	0.37
				Total	100
				Nutrient levels
				DE, MJ/kg	14.39
				CP	18.22
				ME, MJ/kg	13.85
				CF	6.27
				NDF%	13.25
				ADF%	6.52
				Calcium	0.87
				TP	0.73

## Sheet: Table S4-S6
Table S4 Effects of maternal microbial intervention on the growth performance of NX piglets.
Items	Con	GOS	AB	AB-GOS	GOS-AB	p-value
Birth weight (kg)	0.97±0.05	0.96±0.03	0.96±0.05	0.97±0.06	0.95±0.03	0.085
BW at day 3 (kg)	1.44±0.04	1.50±0.05	1.37±0.05	1.50±0.03	1.50±0.04	0.15
BW at day 7 (kg)	2.25±0.06	2.36±0.06	2.11±0.07	2.22±0.06	2.24±0.07	0.21
BW at day 14 (kg)	3.82±0.12	4.10±0.13	3.62±0.12	3.89±0.09	3.77±0.12	0.2
BW at day 21 (kg)	5.36±0.11	5.67±0.19	5.10±0.16	5.47±0.12	5.24±0.17	0.13
ADG (g/day)	214±3.77ab	223±6.8a	205±6.39ab	222±4.69ab	199±5.61b	0.03
Table S5 Effects of GOS and AB treatment on reproductive parameters in sows
Items	Con	GOS	AB	SEM	p-value
Total litter size	9.05	9	8.91	1.718	0.965
Live litter size	8.53	8.88	8.68	1.308	0.688
Healthy litter size	7.16b	8.29a	7.77ab	1.34	0.02
Weak litter size	1.37	0.58	0.86	1.086	0.059
IUGR rate, %	14.59	9.6	9.21	16.063	0.502
Stillbirth number	0.42	0.5	0.18	0.627	0.21
Stillbirth rate, %	4.9	8.49	1.97	13.54	0.265
Mummified fetus number	0	0.08	0.05	0.211	0.446
Table S6 Effects of GOS and AB treatment on milk composition parameter in sows
Items	Con	GOS	AB	SEM	p-value
Somatic cell count (×10³/mL)	2262.92	2454.14	2982.94	559.143	0.881
Milk fat%	4.19	4.5258	5.1278	0.21983	0.246
Milk protein%	17.5192	17.6842	17.8289	0.39068	0.954
Lactose%	2.1792	2.1575	2.2233	0.13783	0.983
Solids-not-fat%	26.1475	25.7517	25.2933	0.61046	0.866
Milk urea nitrogen (mg/dL)	46.185	41.72	49.6967	2.4805	0.451
Total solids%	33.6333	33.0125	32.3256	1.03529	0.889

## Sheet: Table S7 
Table S7 Centrality Metrics of Microbial Taxa in the Gut Microbiota Interaction Network
Node	DC	BC	CC	EC
g_Butyricimonas	0.151	0.004	1	0
g_Prevotella	0.03	0	1	0
g_Alistipes	0.09	0	0.714	0
g_Rikenellaceae_RC9_gut_group	0.06	0.026	0.417	0.162
g_Parabacteroides	0.121	0	0.833	0
g_Christensenellaceae_R_7_group	0.242	0.049	0.652	1
g_Clostridia_UCG_014	0.06	0	0.428	0.235
g_Clostridium_sensu_stricto_1	0.06	0	1	0
g_Monoglobus	0.091	0.001	0.441	0.279
unclassified_o_Oscillospirale	0.061	0	0.428	0
unclassified_f_Oscillospiraceae	0.121	0.001	0.441	0.597
g_Intestinimonas	0.061	0	0.625	0
g_NK4A214_group	0.182	0.0131	0.576	0.883
g_Oscillibacter	0.061	0	0.428	0.235
g_UCG_005_f_Oscillospiraceae	0.273	0.0891	0.682	0.964
unclassified_f_Ruminococcaceae	0.091	0.0151	0.6	0
g_UBA1819	0.121	0.002	0.833	0
g_UCG_010	0.182	0.052	0.625	0.825
g_Eubacterium_coprostanoligenes_group	0.091	0.017	0.667	0
unclassified_f_Anaerovoracaceae	0.091	0	0.428	0.469
g_Family_XIII_AD3011_group	0.03	0	0.405	0.189
unclassified_f_Peptostreptococcaceae	0.061	0	1	0
g_Treponema	0.121	0.026	0.555	0.547
unclassified_f_Ruminococcaceae_	0.091	0.004	0.545	0
g__Eubacterium__coprostanoligenes_group	0.09	0.004	0.545	0
g_Bacteroides	0.121	0.001	0.833	0
g_Alloprevotella	0.03	0	1	0
g_Muribaculaceae	0.03	0	0.3	0.03
unclassified_c_Clostridia	0.151	0.005	0.556	0.808
g_RF39	0.09	0.001	0.441	0.279
g_Turicibacter	0.06	0	1	0
unclassified_o_Bacteroidale	0.06	0	0.428	0
g_Prevotellaceae_UCG_001	0.03	0	0.365	0.103
unclassified_o_Bacteroidales	0.06	0	0.4	0
*degree_centrality:DC; betweenness_centrality: BC; closeness_centrality: CC; eigenvector_centrality: EC.

## Sheet: Table S8
Table S8 Genes associated with probiotic properties of C. minuta
Gene ID	Gene name	Gene product
Acid resistance
GE000692	gadA/B	glutamate decarboxylase
GE000693	gadC	glutamate:GABA antiporter
GE000891	gadC	glutamate:GABA antiporter
GE000894	gadC	glutamate:GABA antiporter
GE000896	arcC	carbamate kinase
GE001365	argR	transcriptional regulator of arginine metabolism
GE001408	atpF	F-type H+-transporting ATPase subunit epsilon
GE001408	atpC	F-type H+-transporting ATPase subunit epsilon
GE001409	atpF	F-type H+/Na+-transporting ATPase subunit beta
GE001409	atpD	F-type H+/Na+-transporting ATPase subunit beta
GE001410	atpF	F-type H+-transporting ATPase subunit gamma
GE001410	atpG	F-type H+-transporting ATPase subunit gamma
GE001411	atpF	F-type H+/Na+-transporting ATPase subunit alpha
GE001411	atpA	F-type H+/Na+-transporting ATPase subunit alpha
GE001412	atpF	F-type H+-transporting ATPase subunit b
GE001413	atpE	F-type H+-transporting ATPase subunit c
GE001413	atpF	F-type H+-transporting ATPase subunit c
GE001414	atpB	F-type H+-transporting ATPase subunit a
GE001414	atpF	F-type H+-transporting ATPase subunit a
GE001729	argG	argininosuccinate synthase
GE001741	argH	argininosuccinate lyase
GE002408	gadC	glutamate:GABA antiporter
Bile salt resistance
GE000351	cbh	choloylglycine hydrolase
Cold resistance
GE000694	cspA	cold shock protein
GE001797	cspA	cold shock protein
Heat resistance
GE001186	groEL	chaperonin GroEL
GE001187	groES	chaperonin GroES
GE001502	dnaJ	molecular chaperone DnaJ
GE001503	dnaK	molecular chaperone DnaK
GE001504	grpE	molecular chaperone GrpE
GE001505	hrcA	heat-inducible transcriptional repressor
Organic acid biosynthesis
GE001393	ackA	acetate kinase
Oxidative resistance
GE000821	gsr	glutathione reductase (NADPH)
GE001575	pgd	6-phosphogluconate dehydrogenase
GE001576	pgd	6-phosphogluconate dehydrogenase
GE001796	trxA	thioredoxin 1
Production of adhesion molecules
GE000789	efg	elongation factor G
GE001419	efg	elongation factor G
Riboflavin biosynthesis
GE001376	ribF	riboflavin kinase / FMN adenylyltransferase
Propanoate metabolism
GE000043	bvs	alcohol dehydrogenase
GE000270	cbut	formate C-acetyltransferase
GE000641	dai	4-aminobutyrate aminotransferase / (S)-3-amino-2-methylpropionate transaminase / 5-aminovalerate transaminase
GE000704	csr	lactaldehyde reductase
GE000727	csd	dihydrolipoamide dehydrogenase
GE000728	csd	2-oxoisovalerate dehydrogenase E1 component
GE001110	cth	acetyl-CoA synthetase
GE001393	afn	acetate kinase
GE001394	tex	phosphate acetyltransferase
GE001758	rch	L-lactate dehydrogenase
GE001893	fro	propionate CoA-transferase
GE001944	awo	dihydrolipoamide dehydrogenase
GE001958	clt	acetyl-CoA carboxylase carboxyl transferase subunit alpha
GE001959	tjr	acetyl-CoA carboxylase carboxyl transferase subunit beta
GE001960	ccel	acetyl-CoA carboxylase, biotin carboxylase subunit
GE001962	cle	acetyl-CoA carboxylase biotin carboxyl carrier protein
GE002110	amt	propionate CoA-transferase
GE002113	twi	acetyl-CoA C-acetyltransferase
GE002126	csd	dihydrolipoamide dehydrogenase
GE002127	ate	2-oxoisovalerate dehydrogenase E1 component
GE002149	tpi	acetyl-CoA synthetase
GE002203	elm	acetyl-CoA C-acetyltransferase
GE002205	amt	acetate CoA/acetoacetate CoA-transferase beta subunit
GE002206	pri	acetate CoA/acetoacetate CoA-transferase alpha subunit
GE002390	hmr	formate C-acetyltransferase

## Sheet: Table S9-S11
Table S9 Molecular Docking Binding Affinities (kcal/mol) and Binding Sites of GH109, GH20, GH3, and GH4 Enzymes with Ser/pNP Mucin Substrates Across Ten Models													Table S11 Binding Sites of GH109, GH20, GH3, and GH4 Enzymes
	Models(Ser/pNP)												Binding site	X	Y	Z
Models/Vina Results(kcal/mol)	1	2	3	4	5	6	7	8	9	10			GH109_1	39.068	39.313	51.375
GH109_1	-6.5	-6.2	-6	-5.9	-5.9	-5.7	-5.7	-5.6	-5.6	-5.5			GH109_2	38.943	39.052	48.526
GH109_2	-7.7	-6.8	-6.6	-6.5	-6.4	-6.1	-6	-6	-5.9	-5.9			GH109_3	49.875	47.013	50.431
GH109_3	-6.4	-6	-5.9	-5.8	-5.8	-5.6	-5.5	-5.5	-5.5	-5.4			GH109_4	39.728	44.288	34.735
GH109_4	-6.1	-6	-5.9	-5.8	-5.7	-5.6	-5.5	-5.5	-5.5	-5.4			GH109_5	37.053	43.937	42.465
GH109_5	-6	-5.9	-5.8	-5.7	-5.6	-5.5	-5.4	-5.3	-5.2	-5.2			GH109_6	47.117	38.448	33.729
GH109_6	-6.4	-6.3	-6.2	-6.2	-6.1	-6.1	-6	-5.8	-5.8	-5.7			GH109_7	37.158	40.931	31.054
GH109_7	-4.8	-4.5	-4.4	-4.4	-4.3	-4.1	-3.9	-3.9	-3.9	-3.6			GH3_1	47.943	61.247	60.006
GH3_1	-6.3	-6.1	-5.7	-5.5	-5.5	-5.4	-5.3	-5.2	-5.2	-5.2			GH3_2	40.044	36.109	62.038
GH3_2	-5.8	-5.7	-5.5	-5.4	-5.4	-5.3	-5.2	-5.1	-5.1	-5			GH3_3	64.621	39.336	60.567
GH3_3	-6.3	-6.3	-6.1	-5.7	-5.6	-5.6	-5.5	-5.4	-5.4	-5.3			GH3_4	38.223	54.928	73.274
GH3_4	-5.6	-5.6	-5.5	-5.5	-5.4	-5.4	-5.4	-5.3	-5.3	-5.3			GH20	35.566	53.341	50.952
GH20	-6.7	-6.6	-6.6	-6.5	-6.5	-6.3	-6.3	-6.1	-5.8	-5.7			GH4	49.35	33.781	32.589
GH4	-6.3	-6.3	-6.2	-6.2	-6.1	-6.1	-6.1	-6	-5.8	-5.8
Table S10 Molecular Docking Binding Affinities (kcal/mol) and Binding Sites of GH109, GH20 and GH3 Enzymes with Thr Mucin Substrates Across Ten Models
	Models(Thr)
Models/Vina Results(kcal/mol)	1	2	3	4	5	6	7	8	9	10
GH109_1	-6	-5.8	-5.8	-5.5	-5.4	-5.3	-5.1	-5	-5	-4.9
GH109_2	-6.6	-6.3	-6.1	-5.9	-5.9	-5.9	-5.9	-5.9	-5.8	-5.8
GH109_3	-6.8	-6.3	-6.3	-6.3	-6.2	-6.1	-6	-5.9	-5.9	-5.8
GH109_4	-6.4	-6.2	-6.1	-5.9	-5.8	-5.8	-5.7	-5.7	-5.7	-5.7
GH109_5	-5.9	-5.6	-5.5	-5.1	-5.1	-5.1	-5	-5	-4.9	-4.9
GH109_6	-6.5	-6.4	-6.3	-6.2	-6.2	-6.1	-6	-5.9	-5.8	-5.7
GH109_7	-4.6	-4.6	-4.5	-4.4	-4.3	-4.3	-4.3	-4.2	-4.2	-4.1
GH3_1	-5.5	-5.4	-5.3	-5.3	-5.2	-5.1	-5	-5	-5	-5
GH3_2	-6.1	-5.8	-5.8	-5.6	-5.5	-5.4	-5.4	-5.1	-5.1	-5.1
GH3_3	-7.5	-7.5	-7.3	-7.3	-7.2	-7.1	-7.1	-7	-6.9	-6.6
GH3_4	-6.3	-6.3	-6.1	-6	-6	-6	-6	-6	-5.9	-5.9
GH20	-6.7	-6.7	-6.4	-6.4	-6.3	-6.2	-5.9	-5.9	-5.8	-5.8

## Sheet: Table S12
Table S12 Primer sequences used for quantitative real-time PCR
Genes	Primers	Sequences (5′ to 3′)
Muc2	Forward	AGGGCTCGGAACTCCAGAAA
	Reverse	CCAGGGAATCGGTAGACATCG
Muc4	Forward	AAGCGTGTTGCCTCTTCACCTG
	Reverse	AGGTGGCTGAGACTGCTGTGTT
Relm-β	Forward	CCATTTCCTGAGCTTTCTGG
	Reverse	AGCACATCCAGTGACAACCA
Agr2	Forward	GCAGTTTGTTCTCCTCAACCTGG
	Reverse	GTATCGTCCAGTGATGTCTGCC
Ern1	Forward	GGCTACCATTATCCTGAGCACC
	Reverse	CTCCTTCTGGAACTGTTGGTGC
Ern2	Forward	GGCATTGGACTTAGTGAGAGCC
	Reverse	CCTTCTCCAACCAGTCACTGAC
Slc26a3	Forward	CAGTTTGCTGAAATAGGCAGATTG
	Reverse	GCCTAATCCGAGTCCAAGGACA
Tff3	Forward	TCCAAGCCAATGTATGGTGCCG
	Reverse	CAGGGCACATTTGGGATACTGG
β-actin	Forward	CCGCGAGTACAACCTTCTTG
	Reverse	CAGTTGGTGACAATGCCGTG

## Sheet: Table S13
Table S13 Metabolomic profiling of colonic contents in late-pregnancy maternal mice (Cm vs. Con)
Metabolite	Con1	Con2	Con3	Con4	Con5	Cm1	Cm2	Cm3	Cm4	Cm5	log2FC	VIP
3-(4-Hydroxyphenyl)propionic acid	5.2873e+07	171347630	1.66197e+08	2.55219e+08	5.0284e+07	7.32432e+07	5.59008e+08	3.21801e+08	6.73451e+08	3.26964e+08	1.68551	21.7547
Taurine	534670921	1.72815e+07	9.19086e+07	3.69745e+08	197664840	8.54959e+07	2.56948e+07	1.41351e+08	2.52941e+08	5.75016e+07	-0.7942	10.1683
Cholic acid	5.19392e+07	1.84142e+07	1.92495e+07	1.89506e+07	8.60828e+07	1.88825e+08	7.67722e+07	1.0095e+07	1.53273e+07	1.24686e+08	1.44287	7.85363
5-Aminovaleric acid	1.1474e+08	9.44251e+07	2.60062e+08	2.48519e+08	1.28125e+08	7.06762e+07	1.34176e+08	2.15336e+08	1.35282e+08	7.35078e+07	-0.119816	5.78741
Hypoxanthine	5.78831e+06	1.18015e+08	1.76443e+07	8.17501e+07	9.6581e+07	1.15243e+07	1.29436e+07	4.87323e+06	1.99931e+06	6.61933e+06	-2.84065	5.61034
L-Aspartic acid	1.1275e+07	1.29631e+07	6.6926e+06	1.22917e+07	2.0731e+07	6.05175e+07	7.08651e+06	5.25274e+07	8.45369e+07	7.02119e+07	2.32956	5.22309
Arabinosylhypoxanthine	1.40895e+07	1.01601e+08	1.46741e+07	5.77768e+07	6.8274e+07	1.32516e+07	8.37498e+06	3.87052e+06	3.53042e+06	3.92399e+06	-2.73892	4.29357
Pyrrolidine	1.0268e+08	3.20955e+07	6.89107e+07	176169986	1.51598e+08	4.82402e+07	5.10261e+07	1.30586e+08	1.56489e+08	8.47584e+07	0.0940692	4.0535
Choline	1.02682e+08	3.20954e+07	6.89117e+07	1.76169e+08	1.516e+08	4.82402e+07	5.10259e+07	1.30584e+08	1.56489e+08	8.47596e+07	0.0940596	4.05338
2,5-Dimethylphenol	1.19997e+07	1.06771e+08	5.13215e+07	1.20637e+07	1.48209e+06	5.78343e+06	3.03819e+07	1.7733e+07	1.7705e+07	8.73917e+06	-0.996464	2.85662
2,4-Dimethylphenol	1.19998e+07	1.06771e+08	5.13215e+07	1.20637e+07	1.48208e+06	5.78343e+06	3.03819e+07	1.7733e+07	1.7705e+07	8.73917e+06	-0.996464	2.85662
Cyclopentanone	8.70425e+06	1.2843e+07	5.83087e+06	3.36763e+07	9.64804e+06	7.266e+07	1.0572e+07	1.84378e+07	1.62679e+07	4.51879e+06	1.05573	2.60749
Quinalphos	7.56291e+06	4.2687e+07	2.3019e+07	1.37481e+07	1.04788e+08	1.95255e+07	8.28919e+07	2.87078e+07	1.4552e+07	2.6893e+07	0.135357	2.48604
L-Glutamic acid	75465.2	5.49642e+06	2.8223e+06	5.92989e+06	5.76024e+06	2.58275e+07	2.96696e+06	2.17427e+07	3.54249e+07	2.98737e+07	2.68841	2.25294
N-Acetylhistamine	1.40526e+08	5.20762e+07	1.45622e+07	1.47161e+07	4.21594e+07	3.92855e+07	3.28743e+06	2.29062e+06	1.45785e+07	1.96843e+07	-1.38384	2.12447
Hippuric acid	7.868e+06	6.0777e+06	1.03164e+08	337175	1.6178e+07	1.00388e+06	2.03731e+06	5.52044e+06	1.60169e+06	1.50193e+06	-3.13507	2.08916
4-Toluic acid	8.08284e+07	1.84003e+07	2.5907e+07	2.67329e+07	2.05485e+07	2.04582e+07	2.45696e+07	4.72156e+07	2.34993e+07	1.75618e+07	0.0423858	1.87431
Kynurenic acid	1.5177e+07	5.42591e+07	5.46711e+07	5.5491e+07	4.78607e+07	3.77511e+07	4.43222e+07	1.83245e+07	3.79961e+07	4.68172e+07	-0.0690652	1.83491
Acridone	5.01184e+07	963562	2.02759e+06	4.99533e+06	2.10157e+06	2.19881e+06	858838	2.75734e+07	1.11421e+07	5.14944e+06	0.187641	1.75825
7-ketodeoxycholic acid	1.6325e+07	2.04972e+07	7.38133e+06	4.53541e+06	2.31387e+07	5.1063e+07	8.26962e+06	6.94633e+06	2.53793e+07	2.19491e+07	0.906784	1.70867
UROBILIN, (-)-	3.87881e+07	3.7297e+07	4.69645e+07	3.02953e+06	1.18639e+07	1.69013e+07	2.05422e+07	1.19247e+06	7.67483e+06	7.79977e+06	-1.02508	1.60798
Bis(2-ethylhexyl) phthalate	3.11273e+07	3.64541e+07	3.61799e+06	6.59618e+06	1.79539e+07	5.96645e+07	2.13665e+07	1.96758e+06	7.43691e+06	1.9551e+07	0.498464	1.57408
Sebacic acid	8.61541e+06	5.83528e+07	1.9863e+06	9.89447e+06	2.76426e+07	5.12655e+07	4.31366e+07	1.56159e+07	1.73006e+07	2.56053e+07	0.719369	1.50817
Adenine	2.42876e+08	6.09183e+07	1.80625e+08	3.32796e+07	8.14783e+07	5.83042e+07	1.26308e+08	1.01149e+08	1.3324e+08	1.37529e+08	0.262603	1.50811
Dodecanedioic acid	1.20907e+07	4.83548e+07	5.79844e+07	4.24383e+07	8.67952e+07	5.77321e+07	2.81452e+06	5.18895e+07	4.62061e+07	6.53901e+07	0.0893525	1.48755
7alpha-Hydroxy-3-oxochol-4-en-24-oic acid	1.03208e+08	1.01039e+07	7.63393e+06	8.53372e+06	1.27405e+07	4.38097e+06	4.47024e+06	1.03691e+07	1.16799e+06	5.82638e+06	-1.90237	1.34019
1beta-Hydroxycholic acid	8.16886e+07	1.17226e+07	3.34088e+07	5.43397e+06	5.52818e+06	8.676e+06	7.588e+06	2.15704e+06	3.13059e+06	6.20079e+06	-1.85442	1.2308
3-Hydroxytetradecanedioic acid	5.2359e+06	1.58231e+06	1.09877e+06	8.23222e+06	9.85841e+06	1.65238e+07	2.38508e+07	5.67508e+06	5.16609e+06	2.80233e+07	1.92842	1.22583
Etiprednol dicloacetate	2.39278e+06	996671	730725	1.65173e+06	1.12275e+06	2.21504e+06	2.63958e+06	2.11142e+07	1.34483e+06	4.36463e+06	2.62739	1.22199
Guanine	4.24078e+07	1.50274e+07	2.60966e+07	2.00558e+07	1.24365e+07	2.74353e+07	1.68725e+07	2.70646e+07	3.195e+07	1.28977e+07	0.33979	1.21716
4-(Methylsulfonyl)benzyl benzoate	3.8168e+06	4.84285e+07	1.2315e+07	4.18402e+07	4.25426e+07	5.26447e+07	1.06892e+07	4.5845e+06	3.02322e+06	5.50351e+06	-0.726837	1.12408
Dibutyl malate	1.01573e+07	1.40978e+07	2.82178e+07	1.1027e+07	2.30644e+07	1.51607e+07	1.87312e+07	6.85527e+06	7.37337e+06	3.4617e+07	0.225833	0.992114
Histamine	4.29114e+07	5.03211e+06	3.23784e+06	1.0281e+07	1.79836e+07	1.5742e+07	298343	1.39232e+07	1.13414e+07	3.41359e+07	0.321689	0.990223
SX2275000	6.38561e+06	6.36974e+06	3.30516e+06	1.12632e+07	6.6463e+06	7.06817e+06	5.0653e+06	1.90342e+07	1.49439e+07	5.00748e+06	0.85448	0.974614
(E)-p-coumaric acid	232417	1.54325e+06	4.72233e+07	415015	1.23016e+07	67062.4	1.23779e+06	1.94344e+06	1.44055e+07	141882	-1.67644	0.900211
Isohomovanillic acid	232417	1.54325e+06	4.72233e+07	415015	1.23016e+07	67062.4	1.23779e+06	1.94344e+06	1.44055e+07	141882	-1.67644	0.900211
gaboxadol	6.52111e+06	4.61403e+06	3.54846e+07	5.72772e+06	4.20592e+07	2.00447e+07	2.96843e+07	6.66237e+06	3.2079e+07	4.96903e+06	0.244848	0.847487
1,1-Diethyl-3-oxo-2-triazanolate	2.83145e+07	3.42733e+06	1.07313e+08	3.21184e+07	1.69203e+07	8.32195e+06	2.97035e+07	3.96749e+07	2.41587e+07	3.2069e+07	-0.134591	0.82986
DL-Stachydrine	2.31617e+07	1.65015e+06	3.45712e+06	2.94341e+07	2.16049e+07	4.49389e+06	1.72503e+06	2.47167e+06	7.90818e+06	1.21764e+06	-1.90204	0.818704
4-Pyridoxic acid	5.02604e+07	6.94418e+06	1.18887e+07	8.03156e+06	2.70621e+07	6.72563e+06	8.74872e+06	3.23597e+06	6.21732e+06	9.62303e+06	-1.1997	0.803849
7-Methylxanthine	5.87049e+06	8.37157e+06	1.30825e+07	2.02115e+07	1.51112e+07	1.60757e+07	1.47441e+07	1.96388e+07	1.67599e+07	2.32127e+07	0.794995	0.793404
2-Dimethylamino-5,6-dimethyl-4-hydroxypyrimidine	6.65287e+07	1.9156e+07	4.468e+06	5.73391e+06	1.31057e+07	1.69013e+07	4.69446e+06	4.48861e+06	3.52162e+06	8.04903e+06	-1.10576	0.783021
Deanol	7.0689e+06	9.66775e+06	6.69099e+06	6.81455e+06	8.08698e+06	1.58363e+07	1.23588e+07	1.38385e+07	1.07739e+07	1.40707e+07	1.08454	0.781172
Tyrosol	561138	5.0433e+06	3.31337e+07	1.13165e+06	3.01832e+07	386739	4.13688e+06	6.00183e+06	2.13803e+07	708061	-0.950971	0.766034
pydanon	5.25235e+06	3.16335e+07	1.54948e+07	2.81623e+06	2.12589e+07	2.8524e+06	7.20915e+06	1.00323e+07	1.8355e+07	2.57055e+06	-0.745997	0.7634
Uracil	7.2448e+07	3.81531e+07	3.42965e+07	2.68043e+07	2.27552e+07	3.99126e+07	2.1264e+07	1.59137e+07	1.21939e+07	3.58311e+07	-0.282226	0.756255
4-Acetyl-2(3H)-benzoxazolone	6.33907e+06	2.56122e+06	1.4416e+06	1.16402e+07	7.60465e+06	6.11969e+06	1.11718e+07	1.59268e+07	1.2074e+07	2.22457e+06	0.988958	0.746423
Diphenolic acid	3.96194e+07	8.3134e+06	1.37779e+07	106076	1.05714e+07	5.11882e+06	3.26537e+06	229984	166167	1.70664e+06	-2.32523	0.743488
Furfural	1.77192e+07	9.03705e+06	1.54274e+07	2.0322e+07	1.01745e+07	1.11602e+07	7.97893e+06	2.07813e+07	1.31124e+07	1.13139e+07	0.146547	0.741103
Sorbitan, monododecanoate	3.54189e+07	3.35538e+07	1.04587e+07	7.98843e+06	1.06995e+07	1.12081e+07	9.64033e+06	4.99668e+06	8.33137e+06	1.56837e+07	-0.683752	0.723719
4-(Methylthio)-2-oxobutyric acid	177011	218979	106980	704265	4.00929e+07	741190	451895	247085	414228	331806	-3.97385	0.69449
Piperidine	7.68973e+06	7.61241e+06	9.13565e+06	1.22326e+07	1.089e+07	1.71822e+07	9.02916e+06	7.71217e+06	1.40744e+07	2.29008e+07	0.834366	0.681035
Acetylcadaverine	4.8381e+06	1.23959e+07	2.05784e+07	7186168	1.73366e+07	1.07951e+07	9.97918e+06	9.12896e+06	2.29561e+07	3.18242e+07	0.659549	0.677862
3-(Sulfooxy)benzenepropanoic acid	1.30226e+07	3.54213e+06	2.3633e+07	496953	1.61727e+07	2.04279e+06	1.23313e+06	1.75912e+06	3.02386e+06	2.85727e+06	-2.06684	0.677219
Imperatorin	3.25596e+07	6.95513e+06	1.27195e+07	56323.3	9.65417e+06	4.23681e+06	2.85961e+06	124644	95954.9	1.31569e+06	-2.38388	0.653707
Aminolevulinic acid	4.86941e+06	7.07784e+06	6.77866e+06	1.00684e+07	8.40336e+06	16655222	4.05156e+06	3.96448e+06	5.08744e+06	2.27446e+07	0.755621	0.653111
D-Sucrose	2.06051e+07	2.01053e+07	2.03673e+07	2.09989e+07	1.82692e+07	1.91668e+07	10659589	2.44523e+07	1.14209e+07	2.98018e+07	0.234534	0.635227
VS1150000	8.06067e+06	1.78324e+07	4.91402e+06	1.6235e+07	1.29161e+07	1.72837e+07	2.23181e+07	5.91997e+06	1.25835e+07	1.35181e+07	0.493547	0.608502
urobilinogen	1.14063e+07	1.37741e+07	1.36722e+07	1.06583e+06	1.01385e+07	1.00696e+07	1.22092e+07	336130	5.84668e+06	7.39755e+06	-0.191117	0.600985
Muscimol	4.35668e+06	4.90908e+06	5.93518e+06	1.85837e+07	8.59604e+06	6.6287e+06	4.70707e+06	1.43439e+07	1.74111e+07	8.53531e+06	0.508488	0.600345
4-carboxy-4'-sulfoazobenzene	3.30825e+07	2.22875e+07	1.94643e+07	2.5117e+07	3.09748e+07	2.22223e+07	1.94016e+07	2.04353e+07	3.5504e+07	4.09553e+07	0.353803	0.597043
N-Acetyl-5-oxonorvaline	3.99818e+06	2.35388e+07	3.03353e+07	1.39e+07	6.96275e+06	1.24325e+07	2.53751e+06	7.23912e+06	1.57952e+07	2.07741e+06	-0.796207	0.592075
L-Histidine	4.23309e+06	4.76641e+06	5.71861e+06	1.79149e+07	8.25764e+06	6.37452e+06	4.53088e+06	1.38739e+07	1.6697e+07	8.19901e+06	0.505144	0.580344
N3,N4-Dimethyl-L-arginine	1.39282e+07	7.42e+06	1.03884e+07	7.31053e+06	5.89364e+06	1.39873e+07	5.54435e+06	1.04353e+07	7.4474e+06	1.6509e+07	0.598335	0.576187
Dibutyl Fumarate	3.03937e+07	2.60554e+07	4.10297e+07	3.48981e+07	2.42451e+07	1.90578e+07	2.11756e+07	1.73571e+07	3.04177e+07	2.78119e+07	-0.168313	0.57569
trans-Cinnamic acid	2.6884e+07	3.08669e+07	9.56525e+06	2.37136e+07	1.53586e+07	1.08964e+07	2.91931e+07	1.61364e+07	1.72349e+07	9.0483e+06	-0.0813512	0.571512
DL-Carnitine	4.14151e+07	3.46918e+06	1.12262e+07	1.17383e+07	1.73245e+07	6.22924e+06	4.88376e+06	6.4203e+06	8.87189e+06	5.61885e+06	-1.02982	0.550316
3,4-Diaminopyridine	3.36013e+06	4.78352e+06	6.56914e+06	1.5113e+07	8.98944e+06	7.96269e+06	986858	1.11945e+07	1.44988e+07	2.00924e+06	0.128149	0.540147
R79646H5Z8	9.20865e+06	1.26719e+07	1.78683e+07	3.77306e+06	8.1165e+06	6.1299e+06	7.48344e+06	2.98225e+06	313703	6.08253e+06	-0.829822	0.535608
Glutaric acid	1.28757e+06	2.1458e+07	2.65472e+07	1.15756e+07	3.00275e+06	9.86132e+06	1.19141e+06	5.84527e+06	1.39639e+07	1.46564e+06	-0.831758	0.527188
PPG Acrylate n5	7.01797e+06	1.65495e+07	1.18471e+07	1.31166e+07	1.23978e+07	1.03029e+07	1.2318e+07	4.37983e+06	8.11717e+06	1.19916e+07	-0.128445	0.51348
Acetylcholine	3.64002e+07	3.98727e+06	1.48063e+07	1.12686e+07	1.74558e+07	1.56173e+07	9.65685e+06	4.73317e+06	1.01496e+07	2.61841e+07	0.0359527	0.510219
4',5,7-TRIMETHOXYFLAVONE	2.71594e+07	4.64027e+06	1.00864e+07	129392	5.44748e+06	2.21218e+06	1.87456e+06	116073	111104	902227	-2.70972	0.510019
5,6-dimethoxy-2-(2-methoxyphenyl)-4H-chromen-4-one	2.71594e+07	4.64027e+06	1.00863e+07	136459	5.44748e+06	2.21218e+06	1.87457e+06	126005	117173	902232	-2.70569	0.50972
9-HpODE	5.95182e+06	3.82407e+06	6.60029e+06	1.74732e+07	3.81928e+06	7.10246e+06	9.46826e+06	6.52307e+06	3.11194e+07	1.05639e+07	0.962907	0.498313
Trigonelline	1.6873e+07	1.07483e+07	2.06734e+07	7.69262e+06	1.10806e+07	7.68477e+06	9.5717e+06	3.89861e+06	1.06295e+07	1.51615e+07	-0.221308	0.478746
Di-tert-butyl dicarbonate	1.5182e+07	1.26423e+07	1.5868e+07	2.98048e+07	2.65092e+07	1.55897e+07	1.13911e+07	7.75205e+06	2.30723e+07	2.77932e+07	0.0103392	0.459451
4-Hydroxy-5-methylfuran-3(2H)-one	3.96605e+06	4.57672e+06	4.59629e+06	6.53411e+06	6.13512e+06	1.08765e+07	2.68233e+06	2.78192e+06	3.32004e+06	1.65709e+07	0.757674	0.455488
7-Methylguanine	3.8705e+06	24161005	5.46897e+06	5.01088e+06	542245	1.31219e+06	6.53592e+06	1.44255e+07	8.2574e+06	490132	-0.13602	0.452743
3-Phenylpropanoic acid	4.17154e+06	3.93437e+06	2.11938e+06	890071	1.66673e+07	1.90278e+06	8.19655e+06	335602	1.44304e+06	879417	-0.797371	0.451422
3,4-Dimethoxyhydrocinnamic acid	4.17159e+06	3.93435e+06	2.11935e+06	890069	1.66673e+07	1.90276e+06	8.19662e+06	335602	1.44305e+06	879411	-0.797361	0.451422
Phloionolic acid	3.42229e+06	2.29308e+07	3.24464e+06	5.54352e+06	1.26847e+07	1.51305e+07	586719	3.28968e+06	5.43566e+06	1.78437e+07	-0.00640776	0.444653
Nitrosoguvacoline	1.05039e+06	1.75813e+06	4.17922e+06	608736	934645	9.58502e+06	1.11018e+07	3.25062e+06	3.66839e+06	2.31488e+06	2.13059	0.433924
5,6-Dimethoxysterigmatocystin	1.42791e+06	573796	2.02191e+06	837252	3.96778e+06	1.65579e+06	1.55597e+06	8.59926e+06	1.04657e+06	393925	0.989696	0.433325
Diethyl acetamidomalonate	3.90038e+07	1.83087e+06	2.22678e+06	1.57134e+06	4.21113e+06	1.26246e+06	850549	920092	1.70682e+06	3.91863e+06	-2.02195	0.431626
N-lauroylglycine	9.25347e+06	1.21497e+07	1.43658e+07	7.535e+06	7.59666e+06	6.41812e+06	8.46013e+06	3.79235e+06	3.82117e+06	8.63545e+06	-0.414508	0.418281
4-Oxoproline	1.01874e+07	1.08137e+07	1.04376e+07	7.94886e+06	8.3042e+06	1.57631e+07	2.54014e+06	3.49901e+06	4.72672e+06	1.68039e+07	0.142563	0.412878
N-Acetyl-DL-glutamic acid	1.01229e+07	1.06647e+07	1.03483e+07	7.8006e+06	8.15358e+06	1.55701e+07	2.49183e+06	3.43915e+06	4.6684e+06	1.6756e+07	0.147645	0.411297
Hex-2-ulose	2.24264e+07	7.39833e+06	1.7677e+07	2.17449e+07	1.77098e+07	1.61537e+07	9.79587e+06	1.55479e+07	1.41014e+07	1.33983e+07	-0.00941861	0.407317
N-Acetylvaline	2.1576e+07	9.05124e+06	2.10357e+07	1.75306e+07	7.41821e+06	1.11409e+07	8.63192e+06	4.94856e+06	1.06903e+07	7.96286e+06	-0.512094	0.364007
4-Coumaric acid	2.03224e+07	1.78957e+07	9.88282e+06	2.26309e+07	1.38597e+07	1.78044e+07	2.56783e+07	1.94805e+07	1.1384e+07	1.10078e+07	0.332388	0.361169
pinellic acid	2.66575e+06	1.22786e+07	5.02764e+06	9.18829e+06	8.13221e+06	9.79043e+06	1.36001e+07	6.01659e+06	1.03857e+07	9.29813e+06	0.60662	0.357582
Evoxine	1.55631e+07	3.51581e+06	6.84453e+06	1.96039e+06	4.96672e+06	2.2339e+06	1.67249e+06	223627	220031	459942	-2.33261	0.351982
CM0120000	6.49888e+06	5.5829e+06	8.95714e+06	6.64834e+06	8.16009e+06	8.6186e+06	1.01586e+07	1.05752e+07	8.29614e+06	6.76231e+06	0.617185	0.339367
2-Ethyl-2-oxazoline	2.5785e+07	6.1362e+06	2.78553e+06	5.49701e+06	8.72044e+06	1.03431e+07	2.4283e+06	1.89978e+06	1.21034e+06	9.79534e+06	-0.522558	0.336729
LQ5400000	1.03831e+06	1.73828e+06	1.64834e+07	1.92713e+06	4.95219e+06	882576	832183	1.00944e+06	4.87675e+06	890547	-1.44176	0.336466
Dibenzothiophene	914808	1.18957e+07	1.01044e+07	1.96712e+06	545360	2.6567e+06	3.14856e+06	1.43711e+06	3.79016e+06	3.41558e+06	-0.641857	0.333898
2-Aminoadenosine	1.67648e+07	1.23062e+07	1.54529e+07	532357	6.84127e+06	5.82211e+06	3.91444e+06	5.05274e+06	338503	7.15601e+06	-0.83998	0.332103
phenol B	1.37568e+06	1.21592e+07	6.26966e+06	1.48413e+06	7.48043e+06	1.35088e+06	3.81059e+06	3.21571e+06	5.81731e+06	1.14764e+06	-0.741441	0.330944
ADB-PINACA	2.47825e+06	7.96483e+06	7.35219e+06	4.62621e+06	6.80627e+06	5.52509e+06	10561575	3.17312e+06	4.45482e+06	5.15758e+06	0.241492	0.314568
Uridine	6.54116e+06	2.18032e+07	1.10873e+07	1.98853e+07	2.0805e+07	2.5345e+07	7.29275e+06	8.85812e+06	7.95857e+06	4.17044e+06	-0.332672	0.308321
TMDS	1.32439e+06	640262	407592	2.36057e+06	1.618e+07	964338	1.88745e+06	280975	568592	396379	-2.05021	0.307262
Cinnamein	1.5778e+07	3.49185e+06	5.67193e+06	57430.7	4.16957e+06	2.06564e+06	1.31823e+06	57906	55379	533673	-2.39374	0.304805
9-Oxononanoic acid	7.60776e+06	8.27733e+06	9.00891e+06	2.69537e+07	1.7204e+07	1.17404e+07	6.91486e+06	5.54594e+06	2.0565e+07	2.2709e+07	0.169685	0.300387
Acetylhistamine	3.51257e+06	1.58148e+06	1.54523e+07	791593	946959	614754	690094	938078	386470	1.21227e+06	-2.16391	0.297453
4-amino-2-hydroxyamino-6-nitrotoluene	1.14794e+07	5.26327e+06	1.02251e+07	3.82737e+06	6.67503e+06	2.90833e+06	4.33721e+06	2.26997e+06	3.78057e+06	3.332e+06	-0.842949	0.291541
N6,N6,N6-Trimethyl-L-lysine	2.11515e+06	2.67162e+06	2.71482e+06	4.20606e+06	5.26368e+06	8.60365e+06	1.78727e+06	3.56243e+06	3.79066e+06	4.50918e+06	0.656806	0.291005
Diheptyl phthalate	569693	8.72734e+06	1.87302e+06	7.42634e+06	3.76619e+06	4.77633e+06	6.60668e+06	1.22166e+06	3.79991e+06	6.16731e+06	0.191685	0.285732
5-Hydroxyindole-3-acetic acid	7.40659e+06	6.48131e+06	6.03613e+06	1.44431e+06	975258	778990	1.35603e+06	299885	1.1368e+06	2.40456e+06	-1.61085	0.280606
Deoxycholic acid	2.56282e+07	2.06896e+07	1.88701e+06	2.75765e+06	4.60523e+06	1.12829e+07	1.20383e+07	788093	2.11498e+07	2.50462e+06	0.0195682	0.279155
AM9627000	1.63259e+07	2.06455e+06	2.98289e+06	1.18613e+06	7.45772e+06	1.27358e+06	1.82788e+06	400136	1.02635e+06	2.21456e+06	-1.73985	0.276477
Kanosamine	1.68204e+07	5.87361e+06	1.42224e+07	3.78544e+06	3.5639e+06	2.49786e+06	3.20513e+06	5.89894e+06	3.74769e+06	4.02374e+06	-0.811311	0.272413
Pantothenic acid	1.49922e+07	5.56826e+06	1.26114e+07	8.99083e+06	2.50304e+06	6.2841e+06	3.67244e+06	1.30747e+06	5.58299e+06	5.03845e+06	-0.717943	0.271991
2-Hydroxy-3,4,5-trimethoxybenzoic acid	5.92473e+06	5.73261e+06	4.34284e+06	1.42914e+06	156840	93449.4	229978	91251	981811	87707.9	-3.413	0.267017
Didanosine	8.07389e+06	1.00237e+07	6.04896e+06	1.31082e+07	1.11326e+07	8.54051e+06	5.10675e+06	1.10616e+07	6.54852e+06	7.51547e+06	-0.0372845	0.258877
MFCD00129785	2.56274e+07	3.61853e+06	946488	2.63122e+06	2.6205e+06	7.02469e+06	1.9406e+06	546551	2.03214e+06	3.83939e+06	-0.749289	0.258351
Valacyclovir	3.83051e+06	3.76268e+06	6.90881e+06	2.14813e+06	63371.4	82730.7	1.50897e+06	195629	66934	1.971e+06	-1.79039	0.255269
S-acetylphosphopantotheine	64359	2.33527e+06	140861	525306	952602	2.49758e+06	68201.2	64270.2	65165.8	9.63779e+06	1.75699	0.254047
Pentadecanoic acid	1.59444e+07	7.42936e+06	9.04338e+06	8.40144e+06	1.2138e+07	8.56042e+06	4.27841e+06	9.41865e+06	7.8071e+06	8.5682e+06	-0.128035	0.249319
Ritalinic acid	767398	656539	7.9273e+06	126927	115271	635146	215306	3.03507e+06	1.43991e+07	4.91557e+06	1.45606	0.24141
5,7-DIHYDROXY-3',4',5'-TRIMETHOXYFLAVANONE	1.38381e+07	1.24825e+06	4.52933e+06	264597	1.39047e+06	396586	164776	94557.7	184248	194366	-3.90274	0.238812
monomethyl phosphate	6.21683e+06	3.35005e+06	5.85161e+06	1.41098e+06	4.34123e+06	1.68637e+06	1.76245e+06	308638	274594	2.43472e+06	-1.35313	0.236747
oxazolidinone	2.13665e+06	2.33819e+06	2.09229e+06	8.97381e+06	4.87344e+06	6.22447e+06	1.98054e+06	4.6833e+06	7.00709e+06	5.54102e+06	0.542657	0.234731
hydrocortisone cypionate	1.9399e+07	2.55555e+06	5.5295e+06	1.16718e+06	1.08886e+06	2.65548e+06	2.39473e+06	259331	1.14743e+06	953825	-1.5416	0.234597
Atenolol	636451	132817	1.40302e+07	1.54988e+06	2.75215e+06	115533	286852	5.28005e+06	1.12662e+07	189412	0.0401755	0.231511
4'-Methoxy-3-morpholino-propiophenone	636451	132817	1.40302e+07	1.54987e+06	2.75215e+06	115533	286852	5.28004e+06	1.12662e+07	189412	0.0401736	0.231511
N-ISOPENTYLACETAMIDE	1.93703e+06	2.72304e+06	1.70405e+06	2.25645e+06	2.23005e+06	4.34621e+06	3.21095e+06	4.15857e+06	3.54608e+06	3.82233e+06	1.08547	0.230714
D-PANTOTHENIC ACID	1.25812e+07	5.01276e+06	9.39217e+06	8.11192e+06	2.06535e+06	5.60628e+06	3.68478e+06	817568	4.70749e+06	4.03469e+06	-0.670112	0.228787
N-(3,5-Dimethoxybenzoyl)glycine	1.05868e+07	1.44566e+07	4.69411e+06	1.11702e+07	1.15943e+07	1.20728e+07	3.88221e+06	3.8764e+06	6.53372e+06	6.10081e+06	-0.444421	0.225315
(2S)-2-Amino-8-hydroxyoctanoic acid	1.5303e+07	1.9837e+06	2.13523e+06	4.00136e+06	2.01199e+06	1.06e+06	1.4149e+06	889321	747570	1.31197e+06	-1.78613	0.224199
2-chlorpyridin-4-amin	1.86326e+06	2.80204e+06	4.34167e+06	5.57127e+06	4.30971e+06	4.92557e+06	4.57449e+06	5.54727e+06	4.76504e+06	6.66132e+06	0.755298	0.216417
butyl carbonate	2.29993e+06	4.76852e+06	3.6526e+06	3.82683e+06	3.22049e+06	5.79944e+06	4.91644e+06	3.79715e+06	4.15931e+06	7.26829e+06	0.797815	0.215565
9,10-Dihydroxystearic acid	4.77129e+06	7.81981e+06	4.41797e+06	3.33026e+06	5.19852e+06	6.39236e+06	3.37118e+06	904436	1.36357e+06	4.96452e+06	-0.312553	0.212695
IN00150	1.48078e+07	1.38768e+06	1.81268e+06	258230	1.78602e+06	473443	300197	168938	178465	261675	-3.36131	0.212275
MFCD03095526	4.05594e+06	3.31216e+06	9.34928e+06	1.34124e+06	1.7231e+06	906257	1.64462e+06	1.62123e+06	887631	880258	-1.38314	0.212187
Imiprothrin	6.27858e+06	3.2043e+06	5.78069e+06	371612	2.20092e+06	1.16873e+06	1.33666e+06	270767	301107	964693	-1.76066	0.205503
Inosine	374540	9.22371e+06	1.26026e+06	5.96013e+06	7.55925e+06	1.02162e+07	1.07822e+06	469655	258865	410650	-0.747354	0.204761
Perfluorohexane	175314	1.87058e+06	1.08803e+06	1.00006e+06	1.09558e+06	3.96911e+06	273867	416903	539249	6.24606e+06	1.333	0.204285
Benzyl butyrate	9.83088e+06	6.27245e+06	8.65048e+06	181597	2.82941e+06	2.60685e+06	2.04258e+06	2.42093e+06	177743	3.03671e+06	-1.03698	0.201984
Pipecolic acid	9.05943e+06	1.30705e+07	1.83445e+07	4.84441e+06	8.32525e+06	1.20516e+07	1.13836e+07	7.72601e+06	7.73162e+06	9.90417e+06	0.156893	0.201737
Glycerophosphoglycerol	4.24825e+06	2.3915e+06	5.59139e+06	6.59906e+06	2.93002e+06	3.28356e+06	3.42058e+06	6.11568e+06	3.31275e+06	1.96755e+06	0.0632048	0.194537
Guvacine	7.43996e+06	5.88909e+06	7.90506e+06	7.35152e+06	1.18353e+07	9.08507e+06	2.702e+06	3.78076e+06	5.12229e+06	848877	-0.622303	0.19403
Mesalamine	4.12842e+06	6.13763e+06	5.76521e+06	3.51525e+06	3.94559e+06	3.74517e+06	3.98347e+06	1.50161e+06	2.07882e+06	3.91564e+06	-0.345985	0.189836
CB6150000	218840	602338	1.25271e+06	3.89548e+06	1.7828e+06	2.50325e+06	2.52737e+06	3.1693e+06	2.94151e+06	5.3389e+06	1.32855	0.188587
Diflunisal	4.08022e+06	4.11674e+06	2.70518e+06	1.19886e+06	110967	42846.3	182728	42319.9	671852	43503.4	-3.49333	0.188422
OB4520000	9.16408e+06	3.2447e+06	4.8453e+06	1.83748e+06	5.80472e+06	3.93367e+06	8.09144e+06	2.41687e+06	2.95577e+06	5.39712e+06	0.247319	0.187668
EPK	291985	608430	887334	2.5471e+06	1.9809e+06	1.62062e+06	1.42719e+06	2.9093e+06	4.91504e+06	4.63275e+06	1.49666	0.187603
Hydroxylysine	59730.3	123838	89320.6	2.15026e+06	841072	3.99021e+06	281311	1.14077e+06	3.48094e+06	531578	1.70134	0.186086
Gly-Lys	104901	123835	123785	2.15011e+06	841069	3.99009e+06	281318	1.14073e+06	3.48072e+06	531571	1.67182	0.185306
Tedizolid	8.42445e+06	1.32225e+06	4.44578e+06	1.62008e+06	2.20265e+06	1.1529e+06	890858	258967	443237	394842	-2.10302	0.182151
Benzaldehyde	1.48748e+06	3.23703e+06	1.54019e+06	3.5321e+06	7.28177e+06	3.71662e+06	3.91e+06	5.7385e+06	1.68052e+06	6.7504e+06	0.636772	0.181593
4-Guanidinobutyric acid	398800	477541	1.50633e+06	1.02079e+06	1.41298e+06	4.27827e+06	370342	1.51247e+06	2.08099e+06	877566	1.18742	0.179563
Jasmonal	3.93034e+06	2.90507e+06	7.13112e+06	1.86119e+06	858666	980435	869305	942239	895685	990188	-1.51037	0.178886
diclofop-methyl	883477	6.52896e+06	4.32359e+06	1.25548e+06	4.29917e+06	911863	2.28028e+06	2.18491e+06	3.32371e+06	709371	-0.690904	0.178423
Hexanophenone	1.6898e+07	3.56251e+06	773503	335174	1.553e+06	4.57318e+06	1.08059e+06	290830	859452	2.15262e+06	-0.9086	0.177113
Butopyronoxyl	659161	469005	338918	3.44278e+06	1.33406e+06	4.84301e+06	3.83675e+06	2.06517e+06	950827	933994	1.31987	0.173513
Guanosine	767333	5.46277e+06	2.91577e+06	6.29356e+06	4.28533e+06	1.02105e+07	1.40847e+06	1.97926e+06	2.71842e+06	341228	-0.0222504	0.17082
Norgestrel	1.55668e+07	2.99962e+06	461679	451135	1.51682e+06	3.94173e+06	855502	492306	471707	1.84525e+06	-0.987293	0.168924
Arg-Gly	48057.9	142476	56884.9	2.33221e+06	1.66933e+06	3.70006e+06	476544	846169	2.94836e+06	2.6494e+06	1.50898	0.166841
erdafitinib	1.26228e+07	5.06518e+06	1.34236e+06	544121	2.48332e+06	5.36919e+06	1.60108e+06	311087	295069	3.72085e+06	-0.555747	0.16464
2-Deoxyhexopyranose	1.92696e+06	71047.4	1.37924e+06	4.77596e+06	1.64823e+06	515509	224608	2.64748e+06	8.09553e+06	1.27559e+06	0.548697	0.16451
(2R)-2,3-Dihydroxypropanoic acid	1.23813e+06	327902	2.85175e+06	8.00443e+06	1.02705e+07	2.57456e+06	861647	5.09184e+06	3.02649e+06	2.07072e+06	-0.455702	0.164312
gamma-Glu-gln	4.54392e+06	4.00483e+06	8.06513e+06	3.90191e+06	5.40498e+06	3.2906e+06	3.58659e+06	2.29631e+06	3.19771e+06	2.26558e+06	-0.529681	0.163752
RG5925700	1.78571e+07	498401	2.8387e+06	2.00761e+07	1.45287e+06	1.91877e+06	527331	3.26642e+06	1.52144e+07	1.1772e+07	-0.134236	0.15774
Tos-Arg-CH2Cl	8.97251e+06	960049	3.28812e+06	2.35369e+06	1.70529e+06	764058	3.34288e+06	4.4727e+06	2.25312e+06	1.0336e+06	-0.090054	0.157611
3,6-Dideoxy-6-sulfohex-2-ulosonic acid	4.93762e+06	3.0604e+06	8.18509e+06	905666	1.4396e+06	756219	1.16295e+06	2.55914e+06	1.38372e+06	769878	-1.12063	0.155204
ISOXYL	193766	7.86903e+06	1.15486e+07	56543.9	3.17918e+06	4.09397e+06	705995	2.09709e+06	4.34294e+06	4.88938e+06	-0.313373	0.154017
Isoquinoline	635001	1.26563e+06	143044	615860	1.92956e+06	1.74859e+06	141564	382818	968415	6.11766e+06	1.24441	0.15385
N6-Acetyl-L-lysine	3.6884e+06	5.9818e+06	4.07649e+06	2.80875e+06	5.74578e+06	5.03585e+06	1.62341e+06	1.33679e+06	2.70298e+06	5.9468e+06	-0.175471	0.153764
2-Oxindole	863930	5.27391e+06	173788	433345	3.97502e+06	1.2998e+06	527226	230245	234782	1.14895e+06	-1.43726	0.153762
Aspartylphenylalanine	5.68216e+06	1.92055e+06	5.35901e+06	90193.9	112919	726002	923063	140023	98131	673176	-1.93333	0.147432
Benzyl succinate	5.68216e+06	1.92055e+06	5.35901e+06	87473.5	112919	726003	923063	140023	95171.2	673176	-1.93433	0.147425
Methyl N-acetylglycylglycylglycinate	2.38167e+06	1.12446e+06	3.58656e+06	736987	4.29979e+06	753724	643031	372337	133406	510764	-1.9659	0.147404
Urothion	6.3026e+06	1.553e+06	4.40885e+06	798311	3.1132e+06	1.02589e+06	1.24949e+06	442862	1.29622e+06	1.19478e+06	-1.28325	0.145093
4-Phenylbutyric acid	667883	880900	416858	5.45997e+06	571337	220768	3.63867e+06	371381	267194	300170	-0.431026	0.143686
N-L-Acetyl-arginine	781588	2.26397e+06	4.00845e+06	3.0667e+06	3.08895e+06	5.02715e+06	908028	2.59055e+06	2.43756e+06	4.12615e+06	0.445479	0.142872
olivetolic acid	7.16847e+06	4.29894e+06	5.6529e+06	105296	124644	1.35684e+06	513576	1.4318e+06	120886	1.52826e+06	-1.40187	0.142769
Chlorpromazine	708266	2.65143e+06	5.61833e+06	1.87279e+06	2.28305e+06	1.74574e+06	4.42405e+06	1.57774e+06	306688	932993	-0.215432	0.142694
Azapropazone	2.5251e+06	2.06126e+06	5.39137e+06	1.17437e+06	1.36644e+06	694457	1.26889e+06	724011	133687	1.17026e+06	-1.28471	0.141358
Formiminoglutamic Acid	4.07795e+06	2.81165e+06	4.31552e+06	6.57883e+06	2.72947e+06	5.74008e+06	1.32274e+06	3.34273e+06	3.46105e+06	2.38249e+06	-0.0493204	0.141022
(E)-4-Methoxycinnamic acid	1.73695e+06	1.34352e+06	618847	319136	4.30202e+06	465874	2.98197e+06	108903	540050	489386	-0.525361	0.140651
Bamifylline	663579	148899	1.54227e+06	2.11912e+06	2.26923e+06	2.20835e+06	2.44933e+06	2.74822e+06	2.6882e+06	1.97175e+06	1.13005	0.139514
MFCD00056554	1.2171e+07	259653	229341	1.3386e+06	278437	240726	264768	241775	1.41517e+06	241648	-2.17931	0.13868
Indole-3-acetic acid	422118	1.793e+06	1.41263e+06	2.16015e+06	1.79646e+06	3.0118e+06	2.32014e+06	2.1754e+06	2.29973e+06	3.72217e+06	1.06627	0.137683
Traumatin	2.15281e+07	1.30145e+07	1.21094e+07	1.17363e+07	1.17402e+07	5.95886e+06	8.79642e+06	9.97738e+06	1.39533e+07	1.30469e+07	-0.145078	0.136681
carbinoxamine	5.27496e+06	1.00038e+06	5.72796e+06	498808	1.11598e+06	636528	1.95342e+06	362966	1.2795e+06	596826	-1.11743	0.135725
6-keto Prostaglandin	7.08885e+06	1.57468e+06	3.18532e+06	726571	1.46937e+06	357248	706611	564664	416392	837044	-1.86481	0.134639
1-(beta-D-Ribofuranosyl)-1,2-dihydropyrimidine	3.14324e+06	2.23203e+06	3.95084e+06	1.68955e+06	5.81767e+06	1.79546e+06	2.42378e+06	1.19585e+06	1.63366e+06	2.95411e+06	-0.447394	0.134158
Emedastine	2.00974e+06	5.90415e+06	1.63302e+06	1.92746e+06	3.60334e+06	3.1454e+06	1.86689e+06	637829	2.03713e+06	2.71403e+06	-0.330019	0.131967
8-Hydroxyquinoline	928659	3.37995e+06	3.11225e+06	817541	144310	322848	515621	224059	247833	1.05505e+06	-1.58738	0.131712
trimethadione	6.41452e+06	4.53766e+06	6.67721e+06	5.33222e+06	9.05535e+06	5.37047e+06	2.96278e+06	2.41927e+06	5.86884e+06	5.11637e+06	-0.294417	0.131085
Prunin	150227	144828	7.40937e+06	469899	137915	157626	140690	140749	991295	142054	-2.21989	0.130666
3-Tropanol	2.09273e+06	2.32119e+06	1.04515e+07	2.0367e+06	2.41098e+06	2.9684e+06	2.81646e+06	1.74501e+06	1.83649e+06	1.72435e+06	-0.482644	0.130129
Sedanolide	104457	4.99816e+06	4.57764e+06	116511	2.0817e+06	1.60815e+06	2.3558e+06	1.50598e+06	77938.7	540238	-0.676939	0.129639
LYSINOALANINE, (S,R)-	97186.3	109309	114506	2.38233e+06	1.24428e+06	3.46712e+06	197624	733255	2.68571e+06	304705	1.08271	0.12829
Zalcitabine	2.70549e+06	2.36527e+06	1.13268e+06	1.60004e+06	5.44154e+06	2.65293e+06	2.84619e+06	495268	3.2109e+06	3.1504e+06	0.150301	0.127741
3-Hydroxyhexadecadienoylcarnitine	1.11907e+07	289311	579793	244343	281852	340686	266298	272409	335993	312552	-2.51142	0.125627
p-Phenylenediamine	5.10969e+06	1.19737e+06	2.0265e+06	1.06516e+06	5.67245e+06	2.67476e+06	564101	549254	1.01117e+06	4.52627e+06	-0.351654	0.122015
Secnidazole	2.40871e+06	4.62266e+06	3.59925e+06	6.51917e+06	7.97608e+06	4.20404e+06	3.38284e+06	2.41712e+06	4.13482e+06	4.85646e+06	-0.168331	0.121988
arg-ala	44922.6	114313	70480.7	3.43223e+06	1.06147e+06	3.56485e+06	770167	448254	2.02821e+06	2.15062e+06	1.11863	0.120649
CZ1330000	6.59309e+06	1.43538e+06	293138	265214	551357	2.0162e+06	279696	1.44982e+06	582554	588521	-0.411912	0.119745
sn-3-O-(Geranylgeranyl)glycerol 1-phosphate	8.69077e+06	874690	270596	949401	445157	3.04602e+06	125398	95267	650581	367187	-0.917114	0.119195
tetrahydrocortisol	2.37413e+06	1.16328e+06	6.92673e+06	695634	911973	1.02851e+06	914402	670129	712724	740761	-1.22155	0.118757
3-Hydroxybutyric acid	3.24487e+06	518723	6.00307e+06	3.53484e+06	1.41462e+06	1.08577e+06	1.58252e+06	3.87717e+06	1.92389e+06	1.89987e+06	-0.14157	0.118451
2'-Deoxyadenosine	2.02093e+06	1.55471e+06	8.8219e+06	338103	1.45073e+06	1.0002e+06	264812	1.30791e+06	2.25882e+06	926748	-1.03378	0.118149
hydrocortisone buteprate	1.49135e+06	1.23154e+06	1.66423e+06	1.42295e+06	2.36734e+06	4.01985e+06	913577	1.10276e+06	2.54644e+06	1.81344e+06	0.610509	0.118119
N-Acetyl-L-methionine	1.10726e+06	3.2278e+06	1.52633e+06	1.83863e+06	1.62184e+06	4.95102e+06	2.06752e+06	849621	3.57646e+06	1.76385e+06	0.698057	0.117513
Hexylresorcinol	4.3727e+06	4.46581e+06	4.73169e+06	4.97581e+06	4.86736e+06	5.31307e+06	4.88557e+06	4.80401e+06	4.65594e+06	5.34176e+06	0.381088	0.117474
(+/-)-pantetheine	36974.2	1.72426e+06	2.63015e+06	54039.3	504627	2.86076e+06	476257	503359	267322	3.62332e+06	0.885751	0.116532
NPPB	39064.7	1.72425e+06	2.63013e+06	54038.8	504625	2.86075e+06	476254	503357	267320	3.62333e+06	0.88528	0.116519
N-Acetylneuraminic acid	5.2753e+06	1.45913e+06	3.77057e+06	2.14362e+06	2.51099e+06	4.40492e+06	935751	1.88449e+06	2.26821e+06	597002	-0.234615	0.116431
SR-49498	1.26031e+07	620569	1.36332e+06	4.24748e+06	1.65784e+06	2.76439e+06	1.58048e+06	257608	3.53419e+06	682835	-0.85209	0.115202
Tiemonium	549258	1.0272e+06	1.14307e+06	4.19644e+06	2.17063e+06	3.31388e+06	1.61075e+06	1.81606e+06	5.0649e+06	1.79401e+06	0.767718	0.114991
g-Butyrobetaine	1.35681e+06	3.36601e+06	3.6596e+06	104799	4.80961e+06	1.6914e+06	1.32422e+06	1.07083e+06	1.53169e+06	1.49843e+06	-0.650232	0.114172
BHQ	4.00186e+06	3.31697e+06	4.25466e+06	75700.6	5.67185e+06	3.46589e+06	2.68527e+06	1.59861e+06	88687.1	2.45988e+06	-0.386886	0.113363
Creatinine	171803	1.48521e+06	1.56475e+06	1.40094e+06	1.08952e+06	883362	1.00767e+06	681372	898005	5.30463e+06	0.833167	0.112729
DL-TYROSINE	3.47978e+06	3.24374e+06	6.02105e+06	2.30737e+06	4.00124e+06	1.54327e+06	2.15154e+06	2.49721e+06	2.22411e+06	1.84113e+06	-0.590891	0.112657
Chlorophenol red	876944	4.95762e+06	2.98991e+06	928431	3.62988e+06	814202	2.10969e+06	2.02915e+06	3.1637e+06	717210	-0.411001	0.111608
Emivirine	4.97765e+06	1.61031e+06	3.6749e+06	415882	1.2063e+06	835984	792683	417706	408568	667586	-1.53094	0.109823
ser-asp	4.81607e+06	535310	491807	322343	5.74706e+06	644236	282720	387886	1.10103e+06	457205	-1.73921	0.109738
linatine	1.08668e+06	1.63026e+06	469310	1.80938e+06	1.53834e+06	1.83282e+06	1.4346e+06	1.7552e+06	2.33775e+06	3.85524e+06	1.01251	0.107928
(2E)-2,3-Diphenyl-3-(2-pyridinyl)acrylonitrile	224706	106635	7.27131e+06	152996	334308	785817	169493	65572.6	48598.6	2.77897e+06	-0.743011	0.10792
Valproic acid	1.59246e+06	2.42702e+06	2.24582e+06	1.04593e+06	4.08532e+06	1.0281e+06	1.21563e+06	810134	810995	1.88534e+06	-0.710884	0.107443
Cytosine	1.13932e+07	3.76049e+06	7.68135e+06	2.92148e+06	3.4463e+06	5.58699e+06	4.70964e+06	2.51187e+06	9.05703e+06	6.28057e+06	0.261527	0.106909
N-Nitrosoproline	2.54334e+06	4.93366e+06	3.69117e+06	6.51827e+06	7.89244e+06	4.57398e+06	4.15885e+06	2.92053e+06	4.21094e+06	4.61407e+06	-0.0773741	0.102471
Indole-3-lactic acid	230432	84924.5	9.38193e+06	473594	355349	87225.9	2.61135e+06	2.35688e+06	660986	366647	-0.387603	0.101835
Saccharin	470071	901187	1.70369e+06	255843	4.73564e+06	542618	652610	429681	348455	373565	-1.48534	0.100127
Ethylparaben	5.24701e+06	1.1849e+06	2.54622e+06	59274.8	173393	339785	577046	58719.4	59164.5	183028	-2.44342	0.0999947
anticapsin	9.4365e+06	731441	835852	481996	1.0179e+06	577561	503786	276450	357003	1.15678e+06	-1.6383	0.0996552
EJ4025000	1.28339e+06	1.74257e+06	7.19631e+06	797129	2.074e+06	1.77884e+06	2.24402e+06	1.31037e+06	1.08148e+06	1.33274e+06	-0.432057	0.0993267
ACETYL PROLINE	2.47132e+06	2.83286e+06	3.49455e+06	1.59973e+06	4.03736e+06	1.70764e+06	1.71512e+06	1.16201e+06	1.9898e+06	2.09333e+06	-0.468024	0.0988884
1,4,5,6-tetrahydro-6-oxonicotinic acid	849126	1.66839e+06	6.37873e+06	1.40454e+06	1.52042e+06	1.5416e+06	531644	1.03058e+06	1.01363e+06	567690	-1.04748	0.0988248
Etilevodopa	546117	2.54975e+06	405432	2.09546e+06	3.5226e+06	1.52663e+06	2.66319e+06	631066	1.29965e+06	656130	-0.201236	0.0973884
Deoxyshikonin	4.53272e+06	1.1986e+06	2.51458e+06	49142.8	155409	277471	328385	51489	52774.8	204289	-2.75713	0.0966216
SEPRILOSE	1.8129e+06	2.06859e+06	1.44298e+06	558808	1.66336e+06	268930	569271	163660	532448	1.01703e+06	-1.30553	0.0960744
Setipiprant	2.93542e+06	2.86965e+06	2.94002e+06	2.86506e+06	2.77278e+06	3.31075e+06	1.67934e+06	3.28585e+06	1.48588e+06	3.97219e+06	0.243199	0.0956853
Resorcinol monoacetate	603943	1.35918e+06	3.14079e+06	1.41497e+06	3.04063e+06	103901	2.39166e+06	1.40564e+06	2.37733e+06	1.00921e+06	-0.146388	0.0937095
EDDA	1.4968e+06	2.63274e+06	1.43489e+06	2.42128e+06	6.25057e+06	3.11822e+06	1.30691e+06	1.88982e+06	4.06985e+06	4.89369e+06	0.316564	0.0935296
VS1180000	1.76086e+06	2.0049e+06	1.39621e+06	542420	1.61242e+06	260685	556648	159102	516516	985827	-1.30218	0.0931149
APM	1.13317e+06	541634	762088	1.30217e+06	855284	1.61388e+06	378031	1.65151e+06	486217	519122	0.371875	0.0930731
1-(2-NITROPHENOXY)OCTANE	182168	422901	263935	271572	594483	884049	985438	374538	1.40581e+06	2.65791e+06	2.07208	0.0925272
2-[5-(2-hydroxypropyl)oxolan-2-yl]propanoic acid	3.45939e+06	3.76376e+06	1.18274e+07	1.61939e+06	6.2028e+06	6.071e+06	5.45582e+06	4.67493e+06	1.3586e+06	5.14459e+06	0.102746	0.0921928
Diethyl dibutylmalonate	2.18211e+06	3.56373e+06	603889	803251	2.14031e+06	1.30691e+06	1.54693e+06	556214	128928	1.55103e+06	-0.573445	0.0910699
13(S)-HpOTrE	3.22058e+06	3.82011e+06	2.37622e+06	424271	908742	1.78977e+06	903376	155383	1.52647e+06	1.91993e+06	-0.52364	0.0908653
N-(4-Amino-1-carboxybutyl)glutamic acid	74436	299131	5.66312e+06	204513	360053	224447	343775	405363	217418	495131	-1.62801	0.0907206
Tributyl 1,2,3-propanetricarboxylate	1.16944e+06	1.86795e+06	499337	2.67645e+06	1.62397e+06	1.98665e+06	2.72824e+06	1.54412e+06	4.83101e+06	1.55306e+06	0.879007	0.0906532
MFCD03411993	1.16976e+06	1.86763e+06	499393	2.67621e+06	1.62376e+06	1.9864e+06	2.72769e+06	1.54418e+06	4.83031e+06	1.55281e+06	0.878911	0.0906359
Methyl 9-oxononanoate	435933	829669	1.08881e+06	699626	5.1707e+06	2.33091e+06	2.16917e+06	551945	1.25768e+06	1.54445e+06	0.202924	0.0906141
asn-lys	92397.3	99008	104990	1.63076e+06	682435	2.19183e+06	192811	336441	2.21002e+06	1.26647e+06	1.41313	0.0901162
Formimidoyl-fortimicin A	2.04021e+06	732220	3.05177e+06	234766	1.0218e+06	176249	300965	225059	179454	164337	-2.38167	0.0891503
Glycineamide ribonucleotide	2.46079e+06	1.8444e+06	986766	98507.5	1.72445e+06	486588	337943	59088	51736.8	250595	-2.23007	0.0890445
Jasmonic acid	92441.9	3.45262e+06	183243	1.89456e+06	1.32558e+06	2.33006e+06	3.18434e+06	580911	765248	644742	0.306005	0.088406
Cytidine	730204	1.86967e+06	2.02509e+06	3.95501e+06	3.92167e+06	2.64703e+06	2.30853e+06	3.19604e+06	3.81427e+06	828703	0.266082	0.0877032
4.beta.-Phorbol 12,13-dibutyrate	8.0829e+06	511974	645820	749611	568354	559893	684902	285367	397646	378085	-1.6964	0.0867576
thr-phe	449457	426979	3.30814e+06	2.99097e+06	5.00613e+06	1.67912e+06	1.6809e+06	826456	2.23017e+06	1.6097e+06	-0.358044	0.0867487
Xanthosine	261863	2.18e+06	307634	537954	912082	3.40665e+06	82761.9	226016	147151	771158	0.343626	0.0857815
MFCD00142316	108858	186799	2.57135e+06	875712	3.6831e+06	141869	1.09101e+06	557419	1.70281e+06	300398	-0.751738	0.0847509
4-[Amino(carboxy)methyl]-5-oxoproline	569942	1.77537e+06	1.81839e+06	3.81002e+06	3.73346e+06	2.36104e+06	2.22255e+06	3.1124e+06	3.41148e+06	711859	0.247551	0.0840514
4-Hydroxynonenal	309540	1.08594e+06	491577	364435	3.4432e+06	1.14417e+06	2.15504e+06	322231	170215	647736	-0.0591264	0.0834567
YU0650000	207696	532131	74616.2	336757	1.76936e+06	1.22902e+06	2.41446e+06	90118.7	66402.6	762942	0.945556	0.082957
Diethyl 2-hydroxy-3-methylsuccinate	2.59766e+06	1.35444e+06	2.03064e+06	1.06262e+06	3.98169e+06	1.33347e+06	919014	848786	1.11057e+06	4.00005e+06	-0.122114	0.082738
Acetylcarnitine	1.77547e+06	1.08802e+06	3.36778e+06	642348	1.30833e+06	269509	826683	734629	521954	458687	-1.19421	0.0816095
2,3-Bis(octylsulfanyl)-1-propanol	828080	2.4962e+06	941157	159119	1.30382e+06	603290	812191	143617	366650	1.38104e+06	-0.566552	0.0813866
4beta-Phorbol	1.64173e+06	1.43681e+06	3.63188e+06	933027	1.16114e+06	815579	1.10007e+06	604087	587403	775408	-0.856375	0.0809248
3-Methyl-1-phenyl-2-butene	6.14003e+06	1.46407e+06	450472	898154	2.01101e+06	1.64023e+06	359646	615870	690147	536730	-1.11039	0.0806377
Filociclovir	629040	1.84662e+06	1.36965e+06	1.66486e+06	1.22289e+06	217281	963449	422742	1.12843e+06	1.36631e+06	-0.517547	0.0804891
Buprenorphine	927777	4.1038e+06	1.64971e+06	2.76981e+06	2.06771e+06	2.81806e+06	3.59457e+06	1.19062e+06	3.08659e+06	518486	0.158979	0.0797738
.alpha.-Aminoadipic acid	3.19898e+06	2.99687e+06	4.20181e+06	3.4691e+06	6.59023e+06	3.39624e+06	2.49487e+06	2.52281e+06	3.01584e+06	5.33208e+06	-0.0097965	0.0793085
beta-D-Ethyl glucuronide	58876.8	47850.3	4.18809e+06	167037	203378	73883.1	36925.8	43892.5	241147	61918	-3.13447	0.0786277
3,4-dihydroxyphenylacetic acid	1.84453e+06	1.61588e+06	1.63768e+06	230279	46208.5	52116.6	47549.6	50418.3	309960	48560.7	-3.21894	0.0784507
lergotrile	63928.7	1.84987e+06	213118	2.05539e+06	1.02453e+06	1.28696e+06	1.9801e+06	313352	1.32231e+06	1.78502e+06	0.527883	0.0783838
Propofol	6.64114e+06	1.44618e+06	301328	286526	553478	2.02703e+06	288826	318415	584611	591853	-0.830192	0.0779656
etifenin	2.00743e+06	2.01425e+06	1.88747e+06	249115	834663	596701	876259	244472	351591	573010	-1.08359	0.0771276
Pivagabine	637155	3.79983e+06	1.12847e+06	4.71985e+06	1.50279e+06	3.81745e+06	3.4385e+06	786574	2.46751e+06	1.17368e+06	0.183483	0.077045
Phenylalanylarginine	58353	54843.1	57042.4	3.21984e+06	880377	2.74296e+06	387107	163720	1.39524e+06	1.69231e+06	0.772255	0.0764512
5'-Deoxy-5'-fluoroadenosine	235123	436150	433036	559132	427259	1.88826e+06	30891.6	155385	284819	1.65327e+06	1.19229	0.0760558
MFCD09953737	3.44514e+06	899585	2.48718e+06	2.56891e+06	1.02997e+06	2.12074e+06	1.58395e+06	2.30681e+06	1.05072e+06	2.11726e+06	0.192722	0.0759383
IN00295	319426	114822	152563	93001.3	502013	155908	194870	1.42708e+06	246241	98273	1.25678	0.0756825
Temodox	2.39526e+06	1.32413e+06	843317	131250	1.59234e+06	413996	234968	53727.1	65989.3	164415	-2.38386	0.0752816
DL-4-Hydroxyphenyllactic acid	1.75173e+06	291976	6.58864e+06	1.01283e+06	203411	411305	946694	3.09335e+06	1.79032e+06	2.74064e+06	0.228092	0.0752544
4-(Benzyloxy)-2,3,5-trimethylbenzenethiol	981585	1.09004e+06	198600	187753	3.45995e+06	680031	783628	125007	85085.5	426669	-1.17564	0.0749438
isopropylmalic acid	506849	168212	756803	203226	192341	222592	36697.5	65535.8	6.19747e+06	146317	1.9592	0.0747479
Eterobarb	859538	240834	3.0592e+06	59917.6	767780	75869.5	240889	60087.2	56606.4	203003	-2.59495	0.0745887
10-Nitrooleate	6.20204e+06	1.04317e+06	256954	763247	416902	1.72891e+06	248178	264299	257344	519811	-1.05511	0.0744401
N-Acetyl-L-glutamic acid	2.78405e+06	2.23845e+06	2.35482e+06	1.9064e+06	1.93251e+06	3.08058e+06	628730	735501	1.35838e+06	3.49377e+06	0.0150833	0.0743195
Maltol	5.14077e+06	7.31341e+06	7.74614e+06	8.63722e+06	6.33107e+06	6.4767e+06	3.7827e+06	6.37174e+06	2.85354e+06	6.58875e+06	-0.137736	0.0738035
N-Acetyl-L-histidine	1.74556e+06	1.22153e+06	1.36335e+06	1.27768e+06	1.17475e+06	1.64594e+06	771841	1.13966e+06	3.53243e+06	2.64024e+06	0.757365	0.0736598
8-(Methylsulfinyl)octyl isothiocyanate	657947	1.06901e+06	2.26445e+06	3.72489e+06	2.30871e+06	1.34621e+06	544937	505590	1.95712e+06	923289	-0.733353	0.0734587
L-(+)-Citrulline	632085	459699	1.17502e+06	347174	785600	1.20878e+06	324926	1.42923e+06	242609	151757	0.360148	0.0731677
gibberellin A53	697370	315445	690595	1.75616e+06	2.56706e+06	326925	263094	186057	233825	281058	-1.94117	0.0731366
HC blue 2	703036	402838	3.13493e+06	431365	1.07786e+06	115572	62037.7	41055.7	1.66616e+06	110734	-1.43062	0.0730506
his-gln	124548	1.13889e+06	673730	1.289e+06	637384	763624	921565	755650	1.05204e+06	3.32661e+06	1.01276	0.0711368
cefalonium	1.60891e+06	2.35183e+06	2.70159e+06	1.16817e+06	1.04357e+06	1.05205e+06	1.13694e+06	664017	799434	1.55006e+06	-0.491613	0.0708954
6-Methylnicotinamide	206566	310819	412019	259418	647115	1.27181e+06	2.41376e+06	350480	578925	323906	1.73576	0.0695948
Ethoxyquin	63000.2	1.70664e+06	244276	1.80541e+06	957695	1.28101e+06	1.647e+06	260964	1.30337e+06	1.72257e+06	0.541033	0.0695442
Withaferine	335346	757386	118159	102356	840321	2.19953e+06	442124	106454	107526	601914	0.951041	0.0693673
MFCD00871938	301599	2.88981e+06	1.46119e+06	906412	695756	683618	904571	607909	725946	389934	-0.71961	0.0689829
Alanyl-N-(5-amino-1,5-dicarboxypentyl)glutamine	187333	367926	4.57468e+06	736587	639432	352142	613829	442192	1.14966e+06	1.16656e+06	-0.548313	0.0682518
Thymidine	382818	1.15462e+06	2.26797e+06	618734	873014	203221	492568	241072	832494	751557	-0.862597	0.0676875
Myrmicacin	1.58808e+06	2.42675e+06	1.82788e+06	1.70337e+06	2.30078e+06	444931	2.51146e+06	1.69999e+06	1.98205e+06	2.29701e+06	0.120118	0.0672282
epsilon-(gamma-Glutamyl)-lysine	583574	342867	578909	913215	1.30858e+06	1.83283e+06	673644	477931	1.13323e+06	1.54349e+06	0.871891	0.0663761
N2-Dimethylguanosine	133628	252111	585629	636498	424564	1.5911e+06	146399	135270	120612	1.71921e+06	1.13856	0.0661843
Damascenone	5.57358e+06	945396	297806	540838	435403	1.58616e+06	288065	316653	302616	501786	-0.909964	0.0659257
Phenylacetylglycine	75053.6	122374	70057.4	67083	69281.4	1.71772e+06	72066.3	70808.3	77133.6	76549.9	2.6076	0.0658506
ACPC	24481.7	495075	187937	37365.3	2.16693e+06	1.61614e+06	616197	417202	31663	1.39601e+06	0.759552	0.0655205
Ethylenediaminetetraacetic acid	121012	202469	4.25698e+06	563726	2.77435e+06	128726	794129	1.28121e+06	1.42715e+06	325363	-0.725112	0.0653037
N~2~-Acetyl-L-ornithine	2.90042e+06	1.80864e+06	8.37372e+06	3.33485e+06	2.67861e+06	4.18818e+06	1.75831e+06	1.90509e+06	3.67842e+06	4.9571e+06	0.0727622	0.065273
1,1,6-Trimethyl-1,2-dihydronaphthalene	5.54969e+06	945394	325258	540838	435402	1.5859e+06	305436	315244	301269	501784	-0.903998	0.065145
Ethyl docosahexaenoate	3.62011e+06	3.34715e+06	285876	284629	277017	752598	1.36117e+06	280734	1.49919e+06	280573	-0.641634	0.0647039
LQ1825000	2.48313e+06	2.71107e+06	3.56232e+06	2.15273e+06	3.08544e+06	2.12992e+06	2.41966e+06	2.70702e+06	3.96228e+06	4.30131e+06	0.410211	0.0644903
Dehydroglycine	365177	360515	404316	3.07792e+06	1.40997e+06	1.55665e+06	366013	1.32761e+06	1.81903e+06	1.71427e+06	0.488956	0.064341
Stachydrine	8.55787e+06	2.91726e+06	2.20912e+06	4.52132e+06	1.34661e+06	3.04147e+06	2.39947e+06	1.5361e+06	2.43229e+06	2.02931e+06	-0.423609	0.0643166
3-Isopropyl-2,5-piperazinedione	909838	218804	320703	318583	4.00693e+06	681802	769335	128928	432320	398751	-0.954147	0.064184
Lupinine	3.22132e+06	2.43724e+06	1.53705e+06	2.84785e+06	1.69548e+06	1.62247e+06	3.20906e+06	2.83615e+06	2.78714e+06	1.16552e+06	0.288712	0.0636375
7-chloroquinazolin-4-ol	1.86222e+06	1.65103e+06	2.49536e+06	1.37889e+06	1.28449e+06	628317	1.19696e+06	962141	1.51101e+06	328314	-0.630299	0.0635508
asp-gln	4.68818e+06	373799	358847	248460	2.49814e+06	539049	192318	338349	890483	399402	-1.42544	0.0626117
Aurin	84651.8	164876	4.09589e+06	527615	2.59158e+06	88533.8	763949	1.25548e+06	1.29332e+06	296437	-0.731494	0.0622165
S(8)-aminomethyldihydrolipoamide	705628	1.03576e+06	348271	782348	1.77602e+06	2.05216e+06	1.9438e+06	266464	400702	747193	0.513335	0.062074
Alacepril	977335	927695	1.82445e+06	505027	64026.9	82299.5	364273	62382.8	67368.3	512755	-1.65396	0.0620042
(1E)-1-Buten-3-yn-1-yl(methyl)diphenylsilane	158388	1.47116e+06	2.316e+06	1.26313e+06	1.10783e+06	300485	1.05903e+06	883887	648286	755278	-0.533849	0.0615695
Benzoxazolone	409499	1.07236e+06	3.17662e+06	945898	289875	1.61494e+06	674895	1.68087e+06	1.78782e+06	647346	0.38316	0.061055
MNA	409489	1.07234e+06	3.17658e+06	945892	289869	1.61489e+06	674888	1.68085e+06	1.78781e+06	647340	0.383162	0.0610541
(+/-)-nicotine	517844	2.259e+06	1.75972e+06	1.16737e+06	1.21983e+06	1.29311e+06	1.66638e+06	627888	712692	877682	-0.170213	0.0610229
3,4-Dimethylbenzoic acid	2.51972e+06	2.87914e+06	2.91017e+06	2.77236e+06	3.74217e+06	1.73767e+06	178641	1.81758e+06	2.79104e+06	2.32317e+06	-0.513567	0.0609893
TOBORINONE	260957	5.13258e+06	256285	2.25199e+06	1.94688e+06	3.52233e+06	2.93208e+06	1.02421e+06	1.26847e+06	275445	0.0596663	0.060761
2,3,4,5-Tetrahydroxypentanal	308840	164426	794581	797430	3.9431e+06	474271	116788	187251	1.26742e+06	227706	-1.24945	0.0606056
Uridine diphosphate glucose	96189.7	141512	501372	1.75302e+06	1.27409e+06	977344	858875	1.22104e+06	1.28053e+06	1.9436e+06	0.978758	0.0605475
3-(Trifluoromethyl)phenylacetic acid	492187	560619	4.13174e+06	296865	3.28794e+06	96480.9	663705	1.39306e+06	2.49091e+06	562224	-0.524535	0.06037
Acetyl-L-methionine	630030	1.37575e+06	2.03928e+06	946648	2.16414e+06	575078	975130	860346	463243	544787	-0.767012	0.060358
n-Amylbenzene	5.3845e+06	901769	255172	315875	321142	1.39099e+06	249332	268833	263711	639132	-0.874167	0.0601987
N-NITROSOMETHYLVINYLAMINE	97635.1	93453.7	105237	918078	616619	626123	196734	865503	1.7756e+06	281612	1.2027	0.0600848
L-Tyrosine	2.24265e+06	2.50863e+06	1.57103e+06	489503	1.23446e+06	1.51084e+06	1.02483e+06	211154	1.69751e+06	1.51506e+06	-0.190911	0.0598181
ATPA	521868	547235	896682	1.68815e+06	2.37146e+06	1.38766e+06	2.09026e+06	686957	887250	1.6543e+06	0.437012	0.0597929
Diethyl (2-oxopropyl)malonate	1.8753e+06	963752	1.77225e+06	692135	3.27957e+06	952290	841680	774635	444516	2.46661e+06	-0.319134	0.0596736
Propylparaben	1.39242e+06	3.33129e+06	1.98388e+06	2.5232e+06	2.35232e+06	1.96421e+06	2.16722e+06	3.0337e+06	2.75059e+06	2.7694e+06	0.37089	0.0592336
Diethyl fumarate	1.50235e+06	1.26303e+06	478186	242560	3.07485e+06	832779	810523	479020	325438	1.8297e+06	-0.308559	0.0588525
Phenacetin	4.20258e+06	757871	3.16787e+06	690224	983581	777397	690322	706054	684115	1.10376e+06	-0.910115	0.0588215
Methyl 3,4,6-tri-O-methyl-alpha-D-mannopyranoside	801392	177320	55186.1	43073	3.11847e+06	223130	436181	39857.4	43459.9	111607	-1.93181	0.058216
fructosylglycine	638459	315681	1.59383e+06	3.81311e+06	285752	509049	121848	232143	2.9425e+06	522710	-0.52164	0.0580322
1,2-Dihydropyrimidine	2.3434e+06	708902	335445	610925	1.80057e+06	1.26614e+06	195026	789227	1.9557e+06	2.25458e+06	0.454306	0.0579938
mephenesin	3.12565e+06	2.23539e+06	4.35671e+06	643597	1.45186e+06	1.32571e+06	1.05782e+06	1.40503e+06	621711	1.75079e+06	-0.586112	0.0578304
alloxan	87110.2	1.51864e+06	4.06987e+06	59396.7	264273	73981.7	1.37182e+06	2.11259e+06	619117	92420.5	-0.157073	0.0576451
Glucoheptonic Acid	744959	51510.9	68021	871273	262509	359970	527118	1.07644e+06	640626	56218.7	0.785709	0.0573927
6-Hydroxypentadecanedioic acid	4.33306e+06	1.03142e+06	134359	52429.2	323767	180011	333598	51197.2	52869.6	198400	-2.36203	0.0573084
callytriol C	166790	3.00608e+06	164777	1.03836e+06	1.10024e+06	2.82274e+06	326325	131729	145132	985988	-0.132809	0.0572903
frescolat ML	4.3331e+06	1.03142e+06	134358	62097.7	323770	180011	333602	58112.3	62867.9	198401	-2.33771	0.0571527
Istamycin B3	1.58262e+06	534147	1.88562e+06	105223	972344	144577	182509	288867	128954	118495	-2.15955	0.0568527
Loganin	198712	1.99985e+06	1.31682e+06	378336	1.20219e+06	286427	661082	604747	854389	156534	-0.802143	0.0568062
XENALIPIN	406312	111938	434427	1.30969e+06	914234	734546	201901	1.01807e+06	1.8056e+06	692244	0.707092	0.0565683
Dopachrome	332879	105215	44899.5	811949	526239	434840	824557	1.12282e+06	947933	101071	1.20591	0.056483
N-Acetyl-L-carnosine	1.01867e+06	429222	701090	1.12383e+06	1.33964e+06	277510	1.1304e+06	145240	888272	1.49705e+06	0.0493258	0.0562043
2-(14,15-Epoxyeicosatrienoyl) glycerol	2.42797e+06	164955	1.57651e+06	162424	821595	1.81351e+06	163724	168502	171073	1.24881e+06	-0.100416	0.0560366
Eglumetad	3.69048e+06	3.30917e+06	2.2856e+06	1.10991e+06	1.32754e+06	2.13716e+06	1.29743e+06	866121	998744	1.81191e+06	-0.409722	0.0560347
4-hydroxy-3-(3-methylbut-2-en-1-yl)benzoic acid	2.68684e+06	1.70991e+06	2.20469e+06	151737	967778	820595	420100	652348	173473	743449	-1.08005	0.0551654
Trenbolone	5.0982e+06	175264	166495	173518	169453	165345	179829	174449	228934	176633	-2.12468	0.0551607
H-DL-MET-DL-MET-OH	1.95011e+06	518121	223735	160652	1.79216e+06	154652	893255	82882.9	75688.7	1.24548e+06	-0.531052	0.0550727
N-Isovalerylglycine	179066	89682.6	475470	1.24922e+06	519649	1.2619e+06	193521	525226	2.1492e+06	318116	0.993822	0.0550382
Trimethyl[(E)-2-(trimethylgermyl)vinyl]silane	5.23492e+06	1.1169e+06	2.89743e+06	3.50991e+06	2.27006e+06	3.07099e+06	3.48082e+06	2.71544e+06	896555	1.64618e+06	0.0561463	0.0542383
Imidazoleacetic acid	1.35407e+06	1.42666e+06	960607	943102	3.14386e+06	1.7065e+06	255969	719775	906751	2.54081e+06	-0.0879904	0.0541819
ser-asn	152464	156274	183517	1.12988e+06	1.12382e+06	1.16138e+06	189722	604443	2.11657e+06	724159	0.971062	0.0540367
(+/-)-Camphoric acid	1.56942e+06	2.15041e+06	3.99248e+06	2.87032e+06	3.34158e+06	1.90082e+06	1.49523e+06	1.97793e+06	1.02823e+06	2.14332e+06	-0.404566	0.0538914
Epirizole	157982	948773	1.48813e+06	1.6489e+06	1.25484e+06	294321	1.08239e+06	809990	3.33645e+06	1.92626e+06	0.588041	0.0535915
Valyl-4-hydroxyproline	498038	1.87771e+06	293787	41483.8	219983	373172	836949	44270.2	84406.7	620930	-0.358357	0.0535619
2,2,9,9-Tetramethyl-3,8-dioxa-2,9-disiladecane	97929.5	295652	272210	218546	258618	121812	170415	79769.7	174594	2.36201e+06	1.56777	0.0534181
L-Proline	498038	1.87771e+06	293787	44494.7	219983	373172	836948	47854.2	84406.6	620930	-0.356958	0.0533698
(+/-)-Eucalyptol	1.08243e+06	2.31401e+06	1.83636e+06	2.13943e+06	2.0484e+06	1.65994e+06	220747	1.97856e+06	2.21596e+06	1.46482e+06	-0.100608	0.0522525
2,6-Xylidine	1.9005e+06	1.06676e+06	771223	1.02684e+06	1.55311e+06	936180	2.43397e+06	2.10059e+06	942170	684307	0.532294	0.0522514
Mocetinostat	139288	1.32693e+06	120486	817503	2.19336e+06	1.2801e+06	127435	132205	132415	1.524e+06	-0.311967	0.05193
Permethrinic Acid Methyl Ester	135069	1.3908e+06	771063	85332.8	1.04255e+06	84129.6	483678	207841	691309	85640.6	-0.997106	0.0518196
4-Methyleneglutamic acid	3.25678e+06	1.60773e+06	913996	2.22407e+06	2.71568e+06	2.39531e+06	654290	1.24995e+06	1.76587e+06	2.32806e+06	-0.0549982	0.0517852
Trifluoromethyl-bismethyl ketone	921718	284986	1.91218e+06	1.91361e+06	667349	583292	2.67728e+06	1.20659e+06	1.56838e+06	425969	0.497895	0.0514933
Galarose	1.58921e+06	209906	316764	1.9695e+06	862071	905230	408270	1.18134e+06	663148	1.97351e+06	0.394116	0.0514526
Phenol, o-(benzylthio)-	1.34622e+06	2.47862e+06	3.73417e+06	1.72633e+06	3.65262e+06	1.79228e+06	1.8121e+06	1.85591e+06	1.48356e+06	1.91603e+06	-0.265161	0.0514476
240I539PWQ	457129	783376	1.60215e+06	2.16352e+06	1.19935e+06	758481	306241	1.34142e+06	946764	272445	-0.51025	0.0510351
P-DMEA	457131	783378	1.57388e+06	2.16351e+06	1.19935e+06	758481	306243	1.34142e+06	946769	272447	-0.504	0.0509646
Maltotetraose	211208	184668	519742	472235	468706	1.14627e+06	134326	558850	970954	228647	0.957696	0.0505309
Jasmone	305786	498887	1.38196e+06	399278	1.04949e+06	197707	311772	114458	428364	1.6972e+06	-0.155229	0.0495809
Suberic acid	4.56573e+06	3.20439e+06	5.94846e+06	2.15856e+06	4.07939e+06	2.91009e+06	2.61333e+06	3.95172e+06	2.14047e+06	5.532e+06	0.111894	0.0493278
15-Deoxy-12,14-prostaglandin J2-2-glycerol ester	1.67459e+06	140955	2.64994e+06	189710	1.09038e+06	308630	154059	456860	504255	218840	-1.45113	0.0491124
10-Undecenoic acid	389062	3.13819e+06	3.3825e+06	1.40723e+06	2.51066e+06	1.80588e+06	2.11856e+06	1.81541e+06	1.28576e+06	1.79874e+06	-0.0429157	0.0489987
meprobamate	780971	810315	2.01707e+06	3.03384e+06	2.641e+06	2.50363e+06	610325	1.49379e+06	1.89147e+06	1.05672e+06	-0.0435675	0.04875
Prostaglandin F3	542568	105175	4.07694e+06	86547.6	93174.3	361217	942506	575709	96655.6	110093	-0.802315	0.0484286
FENAMIC ACID	400812	1.4912e+06	839969	1.19454e+06	906521	1.05217e+06	1.65049e+06	488574	1.24341e+06	968930	0.373918	0.0483629
oxamniquine	368313	971840	1.80608e+06	494558	729570	224666	515167	440660	206706	358727	-1.01994	0.0482529
Tricetamide	1.52176e+06	1.40265e+06	1.30276e+06	184895	566439	580429	351382	175931	186044	359642	-1.26304	0.0481603
11-dehydro Thromboxane B2	1.88099e+06	358445	2.06992e+06	180373	508820	267493	189882	161308	208674	413317	-1.62853	0.0480505
heptaminol	1.61222e+06	2.97958e+06	2.70513e+06	2.2565e+06	1.18175e+06	2.97361e+06	2.23737e+06	1.32377e+06	1.4946e+06	2.28427e+06	0.209037	0.0478776
tranexamic acid	6.24912e+06	3.36243e+06	1.25314e+06	5.70476e+06	3.84824e+06	3.38309e+06	3.68853e+06	2.27241e+06	3.28316e+06	1.34362e+06	-0.241083	0.0477359
Hemibrevetoxin B	5.26034e+06	1.05464e+06	492588	385186	545396	1.32761e+06	444452	370434	755571	1.87835e+06	-0.272578	0.0473651
Hesperetin	2.70705e+06	66141.5	698823	57548.8	892487	89188.8	72104	58448.9	58590.9	64236.7	-3.22269	0.0472683
N(6)-[(indol-3-yl)acetyl]-L-lysine	137115	578451	120325	1.37779e+06	463089	1.89668e+06	814365	401773	811878	201622	0.837343	0.047159
Tricin	381110	252601	1.81188e+06	341152	538439	107217	444624	99609.4	294742	99377.7	-1.36737	0.0469712
Lysidine	6.18771e+06	447343	1.31009e+06	306886	744170	523128	1.27797e+06	866837	608419	561884	-0.727783	0.0467937
N-Methylanhalonine	1.34521e+06	403117	1.2948e+06	201382	524647	136358	235057	1.41515e+06	551372	1.77669e+06	0.511581	0.046649
Isoprenaline	1.34503e+06	403077	1.29459e+06	201388	524618	136353	235058	1.41492e+06	551348	1.77657e+06	0.511609	0.0466401
Ethyl malate	929644	462066	726694	414161	1.97529e+06	424343	352018	136229	183729	717950	-0.99793	0.0462889
OI1700000	929644	462066	726694	414161	1.97529e+06	424343	352018	136229	183729	717950	-0.99793	0.0462889
Trimethylsilyl diphenylacetate	833117	261489	853008	320497	1.2058e+06	321085	210071	227122	385394	2.39146e+06	0.332796	0.0461109
Vorinostat	664585	177015	1.34004e+06	1.84035e+06	2.60169e+06	1.09228e+06	1.10822e+06	871317	1.28764e+06	2.63531e+06	0.352447	0.0459123
pro-gln	4.23704e+06	933241	853931	647307	1.06692e+06	985326	263769	697068	800642	989838	-0.660292	0.0457173
ibufenac	2.92237e+06	760301	1.85176e+06	5.10469e+06	911099	606422	590226	863551	3.20286e+06	3.18941e+06	-0.221362	0.0455014
Metirosine	271592	354658	277686	249312	2.59554e+06	150829	208725	237506	190961	148823	-1.71962	0.0453528
(+)-castanospermine	3.15708e+06	5.13159e+06	4.03198e+06	4.87698e+06	3.92873e+06	5.5497e+06	3.88219e+06	2.38096e+06	4.14285e+06	2.48953e+06	0.0543056	0.0452775
Aflatoxin M1	92851.6	82077.4	2.54139e+06	83209.1	78455	77462.5	80695	84682.2	85148.9	100249	-2.41867	0.0446284
DMU	489876	200076	276426	138759	358012	257364	139158	376777	2.85084e+06	163456	1.5298	0.0446109
15-Crown-5	659019	850979	526206	438411	2.57053e+06	919024	1.19171e+06	375452	292687	376316	-0.366224	0.0445389
Dithizone	44333.7	1.58725e+06	227330	378572	41642.2	1.93339e+06	39751.4	39813.6	42430.6	512331	0.326073	0.0440085
Seneciphylline	1.83936e+06	573379	1.61924e+06	92338.4	103699	243724	296225	94557.2	100554	184717	-1.78455	0.0438232
acetyltaurine	2.88322e+06	1.95055e+06	5.32038e+06	954967	1.14188e+06	1.1406e+06	1.3886e+06	2.08061e+06	1.08204e+06	1.76442e+06	-0.365247	0.0435632
ALA-PRO	20031.1	20554	23106.8	15999	258288	289410	379695	749036	16724.4	370308	2.77287	0.0433755
DIGITOGENIN	3.31805e+06	340269	236868	230075	316392	1.08187e+06	228132	233262	255861	231516	-0.638295	0.0432331
L-coprine	1.88457e+06	2.15639e+06	5.24343e+06	4.4283e+06	7.27673e+06	3.03151e+06	1.95134e+06	3.54531e+06	4.63924e+06	2.5773e+06	-0.163395	0.0429389
N-Acetylleucylleucine	803739	1.29717e+06	1.00402e+06	918757	940099	2.18735e+06	1.2902e+06	678138	595189	711976	0.426483	0.0424356
Pefurazoate	335828	311187	310035	432118	1.02089e+06	207042	1.3764e+06	203057	536792	293012	0.408642	0.0423556
2-pyridone	1.2916e+06	1.70589e+06	1.38143e+06	1.45827e+06	572887	1.04699e+06	1.92172e+06	800644	965284	1.20747e+06	0.173956	0.0421223
Caffeic acid phenethyl ester	748987	617588	584115	59978.2	1.18332e+06	164640	70200.6	66086.5	69445	77485.8	-2.52114	0.0420894
Butylphthalide	54678.3	216402	56067.5	74901.2	218798	768688	1.40204e+06	57691.9	62163.1	53421.7	2.20245	0.0416189
desciclovir	302286	532907	371968	317605	477731	690420	570509	888005	579282	565125	0.993315	0.0415821
4-Acetamido-2-amino-6-nitrotoluene	163474	229412	313804	117321	2.20986e+06	223367	182359	55282	187434	114309	-1.74089	0.0414849
cartazolate	2.17382e+06	1.18337e+06	3.19644e+06	573334	2.2833e+06	1.65185e+06	1.26311e+06	1.03581e+06	626795	1.90843e+06	-0.188	0.0413711
Astilbin	79267.4	39734.4	92829.1	534650	56554.8	45807.5	102260	782890	289494	210912	1.12798	0.0413083
Valerophenone	3.47015e+06	949959	438659	1.10376e+06	564022	1.7107e+06	339970	289434	1.02804e+06	675603	-0.338355	0.041259
bendiocarb	694869	1.4349e+06	666294	965747	1.2113e+06	1.00379e+06	938318	208342	743245	349641	-0.383187	0.0411294
Edoxudine	978375	597205	973226	312814	1.2629e+06	283798	169712	207148	290053	232407	-1.50245	0.0410885
17,21-Epoxy-9-fluoro-11beta-hydroxyprogesterone	107181	2.34532e+06	95425.5	764570	724978	1.67419e+06	1.19317e+06	134170	330126	87517.6	-0.0576245	0.0408566
4-Hydroxy-2-(4-methoxybenzyl)-3-pyrrolidinylacetat	634245	784149	1.79985e+06	336473	473332	217918	498014	363033	179406	481417	-0.882154	0.0408203
thr-arg	37641	66677.1	75385.7	1.33458e+06	382258	1.28955e+06	206248	227896	782832	602030	0.907674	0.0404499
1-Methylguanine	303209	3.03295e+06	447961	137879	68596	140942	680446	1.31388e+06	214680	42551.5	-0.50868	0.0404076
Ormetoprim	584628	1.36149e+06	711425	1.51608e+06	1.04504e+06	1.09856e+06	623863	306952	1.25103e+06	1.91785e+06	0.190047	0.0403881
Etoglucid	1.74081e+06	1.2165e+06	2.54252e+06	1.31763e+06	2.63585e+06	1.15421e+06	622869	1.18903e+06	1.58341e+06	3.49415e+06	0.0454804	0.0403811
CYCLO(-SER-TYR)	1.24584e+06	1.02993e+06	1.30956e+06	488718	868439	467051	470502	402979	79697.6	533636	-0.983846	0.0401549
Orange OT	634461	626527	1.7704e+06	441347	526192	629415	241875	71959.8	218196	1.14831e+06	-0.498585	0.0393661
Acadesine	206112	312998	349159	565158	1.41554e+06	48950.4	41581.8	81517.7	137989	256542	-2.10863	0.0393141
Pentahomoserine	1.17753e+06	1.15265e+06	232894	4.29889e+06	3.54137e+06	1.64056e+06	1.487e+06	2.11334e+06	1.85264e+06	1.4756e+06	-0.0214242	0.0389604
DIBUTOXYETHYLPHTHALATE	1.26076e+06	94858.1	1.84438e+06	93111.7	101524	117240	122124	84457.1	90389.8	88853	-2.33778	0.0387186
EPICAPTOPRIL	1.65333e+06	639202	1.04221e+06	103324	123030	153742	202663	53043.8	49685.2	271402	-1.88187	0.0383616
Indole-3-carbidol	205184	180502	309916	226389	90538.4	97042.5	93376.7	95996.1	153528	1.84458e+06	1.44568	0.0381438
Xanthine	1.63677e+06	1.42047e+06	1.03391e+06	493419	1.12952e+06	2.06843e+06	686950	285036	496451	565695	-0.16212	0.0377572
Indoline	2.0476e+06	2.06959e+06	1.97099e+06	3.62059e+06	2.08166e+06	2.5408e+06	2.02635e+06	2.04948e+06	2.52549e+06	2.48079e+06	0.245467	0.0374903
ANDROSTENONE	3.34271e+06	471170	293495	268234	311389	882313	281803	297577	284386	348347	-0.689168	0.0369946
Ala-Tyr	1.45577e+06	1.35582e+06	1.8758e+06	1.00123e+06	1.9121e+06	1.04434e+06	1.07364e+06	793255	940059	1.38825e+06	-0.244035	0.0368795
S-(?)-Willardiine	1.98416e+06	639744	2.15621e+06	457847	423276	394201	381974	613141	358909	525972	-0.929685	0.0365849
Galactopinitol B	35889.4	1.34784e+06	1.87917e+06	686399	1.00085e+06	98332.6	897126	1.16819e+06	314937	751362	-0.331723	0.0364234
(2E)-2,5-Dichloro-4-oxo-2-hexenedioic acid	9.812e+06	2.55153e+06	2.05478e+06	4.00011e+06	6.63589e+06	2.05262e+06	3.64203e+06	3.07044e+06	9.26345e+06	4.6533e+06	0.140799	0.0363923
Isopentyl cinnamate	952372	1.20122e+06	1.58589e+06	617465	884988	669808	1.01271e+06	600216	82599.5	689841	-0.435971	0.0362455
TB8545000	146650	1.21561e+06	1.02016e+06	540099	993125	307490	600102	506567	608263	200052	-0.59886	0.036201
Pyrrole-2-carboxylic acid	1.44802e+06	1.41495e+06	987776	1.0391e+06	1.60143e+06	1.05732e+06	744745	470143	739584	795596	-0.489413	0.0360546
Homocitrulline	1.27025e+06	379262	643373	605344	1.93581e+06	628045	1.26093e+06	308869	640451	150853	-0.35564	0.0356487
N-Acetylaspartic acid	860169	921927	1.55109e+06	631641	1.35236e+06	770569	290212	342158	706554	1.46281e+06	-0.313436	0.0355318
Kukoamine A	1.11329e+06	2.61822e+06	2.34806e+06	1.62868e+06	1.79916e+06	1.62564e+06	1.76291e+06	1.35108e+06	1.74372e+06	1.65348e+06	0.020257	0.0354058
Glutaurine	937715	126735	135738	2.22179e+06	594823	231213	104461	261011	1.13757e+06	188016	-0.893458	0.0353779
DL-Cycloserine	469008	108615	138524	947837	343731	100267	529500	839455	626470	76054	0.425479	0.0351999
EPINEPHRINE 4-SULFATE	623316	128122	778867	1.04291e+06	494382	253856	69148.9	75215.5	72392	73611.1	-2.16489	0.0351889
Droxidopa	197575	273629	281058	356291	203826	341102	334837	230247	168818	1.51551e+06	1.24803	0.0350787
DIMEFURON	1.68576e+06	476650	1.14335e+06	68238.6	97371.5	158544	215194	95852.9	89066.2	136940	-1.89372	0.0350251
1-Methylxanthine	575952	272482	1.57059e+06	435087	40255.8	44646	201341	190418	217188	114237	-1.5903	0.0350073
methyl azelate	361111	1.51333e+06	481778	762244	717950	1.5007e+06	776625	545372	547713	1.11869e+06	0.447848	0.0344411
13S-hydroxyoctadecadienoic acid	1.8046e+06	1.58504e+06	490036	734321	1.83707e+06	1.55052e+06	1.93524e+06	1.25003e+06	1.92838e+06	579743	0.451735	0.0342584
Hopantenic acid	224846	1.06097e+06	264658	1.68264e+06	369933	632186	1.57461e+06	530664	365319	234401	0.141439	0.0342105
1-Deoxy-1-(4-morpholinyl)-alpha-D-fructofuranose	1.52714e+06	1.9506e+06	1.93862e+06	1.75013e+06	1.27214e+06	2.33226e+06	1.33606e+06	719317	995150	1.39907e+06	-0.0348147	0.0338901
(2E)-3-Methyl-4-(sulfooxy)-2-butenoic acid	792986	1.16768e+06	995630	1.01646e+06	605689	425633	718136	450995	920910	388369	-0.422676	0.0335321
Methyldopa	1.15081e+06	1.90363e+06	2.00721e+06	903859	1.76013e+06	1.00867e+06	841440	936389	1.29173e+06	1.23554e+06	-0.289051	0.0333692
Oxadixyl	205120	81919.5	75660.5	939364	734782	631547	271894	553174	1.19965e+06	358469	0.769537	0.0333431
Thymine	1.51933e+06	846858	1.13702e+06	335569	366213	1.63753e+06	205609	154874	187580	85804	-0.521185	0.0332765
Linamarin	813917	3.70715e+06	39607.5	1.39967e+06	4.11035e+06	1.69142e+06	311332	1.94866e+06	1.01222e+06	2.24889e+06	-0.263085	0.0331902
Methylenediurea	73883.5	975248	61395.9	604674	560095	1.65931e+06	746685	217118	292077	48168.5	0.589359	0.032827
5-Formamidoimidazole-4-carboxamide ribotide	62275.6	1.64304e+06	132515	943947	1.02864e+06	1.72975e+06	138174	44617.4	41043.3	44487.6	-0.720938	0.0328011
N-TERT-BUTOXYCARBONYLHISTIDINE	382079	1.15288e+06	3.34549e+06	1.78385e+06	1.4164e+06	1.32892e+06	785057	864554	2.1906e+06	734741	-0.241029	0.0326708
Imazapyr	94358.8	92622.5	104741	1.11932e+06	360252	328242	112697	585026	1.03738e+06	174259	0.506866	0.0326707
4-(2-Aminophenyl)-2,4-dioxobutanoic acid	664849	1.03377e+06	1.0423e+06	1.20566e+06	942360	800403	316671	256732	586731	820493	-0.576455	0.0326684
shrimp shell	4.79156e+06	2.86451e+06	4.3826e+06	4.70796e+06	3.09233e+06	4.27823e+06	2.17639e+06	2.15529e+06	3.82156e+06	3.16209e+06	-0.0619766	0.0326581
INK	514856	537397	433396	663358	942291	870160	391129	231150	174232	1.3624e+06	0.256662	0.0326525
Glycylglycylglycine	53409.3	74774.9	118025	580936	302277	619285	51077.3	333802	854970	438740	1.20425	0.0325982
Ethyl trifluoroacetate	693659	678875	973122	1.0183e+06	1.76276e+06	345238	917833	667454	962838	391668	-0.377415	0.0324448
gemeprost	2.54113e+06	905522	496397	248041	483823	979280	1.49255e+06	252330	204420	806558	0.105353	0.0322577
Tiotropium	189931	377059	2.25439e+06	804302	259502	201153	460760	552923	617745	373316	-0.540552	0.0322196
12(13)-DiHOME	1.07395e+06	1.62709e+06	1.53949e+06	1.32194e+06	1.83355e+06	1.07029e+06	1.90863e+06	2.09458e+06	1.01324e+06	1.48749e+06	0.334689	0.0321141
AC-DL-MET-OME	117070	567228	148933	1.25406e+06	176279	1.47034e+06	510344	198839	743614	344695	0.715615	0.0320536
Cinnamoylglycine	86872.6	85349.3	82261.5	78946.2	78571.5	859000	83724.9	76459.6	79146.2	75868	1.82346	0.0319404
N-Acetyl-D-galactosamine 4-sulfate	7.69306e+06	919743	2.29443e+06	3.18782e+06	3.4657e+06	1.96999e+06	471435	334496	1.14564e+07	2.08929e+06	0.0929116	0.0318237
Propamocarb	960842	1.01621e+06	541879	289660	554745	299654	510458	214566	174492	277307	-0.867777	0.0317456
S(6)-acetyldihydrolipoamide	1.33947e+06	252366	953388	168702	544520	155237	72079.5	85779.9	363196	66635.5	-1.83984	0.0316727
Phenylhydrazine	570510	673450	261896	169510	910236	683912	530228	77225.8	188527	820018	0.119046	0.0316672
3,3-Dimethylglutaric acid	611836	336658	735604	226200	942288	146077	88196.5	101094	150617	267752	-1.62315	0.031649
MFCD00037215	1.74888e+06	659620	526139	608904	523267	960097	81475	224553	424104	1.57602e+06	0.0209783	0.0316352
imazamox	979728	455568	1.05305e+06	271003	669352	218814	260889	163745	241939	346854	-1.14704	0.0316315
N-Isobutyrylglycine	116027	57315.9	228009	265631	59803.4	749183	59409.9	139729	428497	382406	1.53662	0.0315658
furoic acid	2.18949e+06	146676	830924	818096	678675	947562	122717	279314	473364	327663	-0.732891	0.0315572
MFCD00041326	357614	199528	680312	325637	459883	188833	847089	133939	177887	587290	0.273905	0.0315271
Diethyl malonate	337634	1.11565e+06	971111	84899	1.48195e+06	461365	81161.1	434245	128720	1.12613e+06	-0.575724	0.0314789
Cefsulodin	262640	43294.6	100146	601540	36611.8	59845.5	28476.9	574978	165767	65543.3	0.137485	0.0313373
4-Methylcatechol	232066	63818.7	1.38554e+06	31102.8	331980	36296.2	56735.9	32552.8	51517.2	38963.7	-2.91225	0.0313315
nifuradene	129675	739394	159503	378916	765711	1.37517e+06	52165.9	114612	116105	223640	0.0228775	0.0312262
Methohexital	154821	138044	49942	1.05215e+06	364287	527231	356696	495723	1.23882e+06	338831	0.927388	0.0312056
9-Anthryl(trimethyl)silane	119339	688755	1.34607e+06	161640	908884	178114	70652.7	419279	143065	287398	-1.26308	0.0310902
Limaprost	699041	611807	1.3494e+06	148866	154017	1.54914e+06	310346	150301	166770	313975	0.0938114	0.0309381
S-(3-oxo-3-carboxy-n-propyl)cysteine	660762	574006	808676	209607	233922	111522	454252	108062	108056	232795	-0.949786	0.0307515
4-Hydroxyphenylpyruvic acid	643473	1.30001e+06	471575	1.93332e+06	1.14478e+06	568365	1.38174e+06	875301	1.13422e+06	774619	0.0197619	0.0307425
cyclo(dehydrophenylalanyl-L-leucyl)	121755	115110	125654	259721	157249	117158	920663	162149	104936	564322	1.57757	0.0306769
2-Ethylhexyl sulfate	933987	1.20135e+06	804408	488055	369559	508863	819449	328028	552891	985807	0.0237902	0.0302213
2'-Deoxycytidine	1.18998e+06	1.26394e+06	414593	647027	799250	352874	279274	684874	494540	189726	-0.818766	0.0299368
MFCD27952927	158878	151512	151101	139467	2.08788e+06	161769	159889	138173	308746	317086	-1.07554	0.0298957
(+)-Riboflavin	1.57324e+06	1.11954e+06	1.0777e+06	796642	562476	1.56229e+06	1.25802e+06	968377	489998	630855	0.290016	0.029865
Deferiprone	1.62304e+06	1.57291e+06	1.58351e+06	695389	542086	1.1672e+06	714556	437254	600007	1.2326e+06	-0.23521	0.0296118
L-Alanyl-L-glutamine	662057	50076.6	321757	98050	1.64797e+06	231489	81244.9	54100.1	164156	205998	-1.60669	0.0295479
DIBEHENIN	764972	88842.6	2.17011e+06	698261	809566	397099	342742	330472	893106	455804	-0.628095	0.0294197
Asarone	52140.6	153052	152346	52179.8	137599	623793	979932	57776.2	54558.8	50488.6	2.00306	0.0294113
3-Deoxy-D-manno-octulosonic acid	66232	63872.3	58996.7	57471.4	1.06147e+06	984954	53270.9	54795.1	61326.6	70377.4	0.205014	0.0290997
L-gamma-Glutamyl-L-valine	103526	276402	622009	433572	1.23648e+06	694605	254246	88352.7	383080	913526	0.0449509	0.0287886
Diphenylmethylsilane	109264	263343	281244	141539	1.1507e+06	770287	469579	50119.4	197837	502876	0.304019	0.0286503
ethylenediaminetriacetic acid	271436	134128	338141	605227	764498	678781	80411.3	478532	924741	369653	0.490742	0.028511
Gedocarnil	1.17917e+06	1.06936e+06	1.03322e+06	907781	887483	1.02406e+06	635001	1.14364e+06	563420	1.36912e+06	0.213795	0.0282927
D-Panthenol	1.75661e+06	1.35346e+06	837988	2.40426e+06	817359	850822	1.15409e+06	1.01e+06	842616	831683	-0.311795	0.0282232
Capravirine	623136	913516	976852	403559	334001	363000	365225	205050	304041	531484	-0.607365	0.0281606
Sarcostin	591892	52831.9	1.48461e+06	128085	92168.8	84463.6	80340.2	85142.5	83343.6	82128.8	-2.11965	0.028014
esprocarb	875830	527340	771988	132485	147950	135595	172701	57565.7	80527.1	136440	-1.71967	0.0279772
Etiracetam	910840	450476	499417	589039	1.29113e+06	653789	598261	114642	402313	314317	-0.536981	0.0278902
N6-METHYLLYSINE	109770	480369	144604	316240	209655	775471	235157	335260	179982	526962	0.932996	0.0278242
2,3,4,5-tetrahydrodipicolinic acid	507253	631100	789161	2.10849e+06	381776	719280	473472	299557	590169	397812	-0.593222	0.0278177
3-(6-Amino-1H-purin-1-yl)-1-propanol	273910	364328	529115	251769	965137	109949	64527.1	153028	148032	88925.1	-1.81191	0.0278099
L-Saccharopine	439869	1.00162e+06	883375	1.0156e+06	1.13165e+06	914573	370478	253590	651534	398644	-0.565291	0.0274924
3-hydroxyhexadecanoylcarnitine	165803	160343	1.51386e+06	504082	170456	184114	431302	175197	234426	370554	-0.540713	0.0273591
12-Crown-4	243660	347620	272472	193947	1.08118e+06	929375	582820	183851	270644	460369	0.468416	0.0271718
2,3-Dihydroxypropyl 3,4,5-trihydroxybenzoate	167471	196386	1.57778e+06	355900	417234	169400	174003	158381	652021	176826	-0.822654	0.0271218
undecenal	1.42294e+06	241059	358960	311708	382932	414536	1.61266e+06	505193	391551	467315	0.765976	0.0270879
4-acetamidobutyrate	876851	793826	1.19543e+06	636532	825097	439524	499103	346740	720786	917270	-0.299172	0.0270503
beta-Alanyl-3-methylhistidine	72767.6	858421	87064.6	1.20145e+06	438443	296710	178343	154532	346642	304209	-0.901016	0.0269879
gln-ser	2.95273e+06	1.75008e+06	383143	1.29768e+06	1.54959e+06	1.42026e+06	952064	954063	3.39796e+06	946767	0.191924	0.0269496
gamma-L-glutamyl-L-tyrosine	76982.5	38990.1	89301.8	564703	185383	255009	42939.5	463687	389501	157220	0.695932	0.0268095
Nipradilol	878775	640117	860986	60254	1.25602e+06	759957	742505	307337	59689.2	544835	-0.251046	0.0267938
Ambrette musk	632688	578766	704966	275633	531106	206484	257957	181618	36850.1	285439	-1.14489	0.0265243
Dihydrouridine	1.01239e+06	1.7356e+06	718938	738128	537339	1.03411e+06	298379	841256	392856	269872	-0.457044	0.0261455
(E)-Non-2-enal	86661.4	507220	79555.9	113468	1.12599e+06	700595	751406	75918.4	417554	135203	0.346973	0.0259021
Valylvaline	1.54856e+06	856431	1.05786e+06	970160	2.03761e+06	1.11687e+06	1.21195e+06	744758	546733	1.18735e+06	-0.0952953	0.025901
Lysylvaline	308106	117932	85754.2	250338	120552	233563	220842	416705	505001	499672	1.39276	0.0257506
Amastatin	598843	566603	648097	441349	585297	766032	638273	627903	783480	778764	0.623432	0.0253565
Boc-Asn	448012	461583	666310	458660	591026	1.06904e+06	302291	318067	723808	547876	0.432842	0.025297
5,5-Dimethyl-4-(3-oxobutyl)dihydro-2(3H)-furanone	1.29919e+06	1.16139e+06	1.13272e+06	1.05065e+06	1.5649e+06	414002	1.12481e+06	1.02679e+06	1.13654e+06	794353	-0.180702	0.0250458
valganciclovir	87848.6	245442	111017	103343	305556	320618	834808	71595.7	93298.7	174536	1.09859	0.0249697
L-gamma-Glutamyl-L-leucine	847039	116957	645525	581628	956475	153614	169436	260980	385311	155437	-1.17919	0.0248509
4-Methyl-2-propyltetrahydro-2H-pyran-4-yl acetate	985656	2.08488e+06	1.90186e+06	1.61331e+06	2.21713e+06	1.09157e+06	100346	1.48044e+06	2.21012e+06	1.64653e+06	-0.22809	0.0245931
Aceglutamide	390489	434692	399173	513416	1.36777e+06	426420	154913	119859	515322	601048	-0.553754	0.0245202
5-Phospho-beta-D-ribosylamine	537238	615570	750982	368555	466128	283854	270161	150419	234988	366889	-0.787412	0.0243994
N-Acetylglucosaminitol	920372	688519	491024	331248	578475	1.02332e+06	237767	281179	118707	684803	-0.0231693	0.0243156
6-Hydroxy-5-methyl-4,11-dioxoundecanoic acid	562503	609075	749435	473766	375356	301638	431723	177825	195905	451471	-0.528933	0.0240079
Cyromazine	722935	303749	74183.8	1.06282e+06	330733	335421	387484	685784	217259	346288	0.0107034	0.0240036
1-(sn-glycero-3-phospho)-1D-myo-inositol	434881	91298.7	1.66793e+06	552737	327692	181772	35937.5	369047	848021	117279	-0.759227	0.0238361
Scymnol	2.22058e+06	727522	221861	205456	233333	550683	206624	228335	217912	234328	-0.91142	0.0235167
Oxprenolol	446432	346913	622636	265108	460863	209071	271231	48541.5	125081	408833	-0.705023	0.0233685
2-Amino-6-hydroxyaminopurine	108729	261634	279438	140620	1.14318e+06	765290	466527	49547.9	196555	246177	0.110803	0.0233495
2-Descarboxy-betanidin	65875.1	138249	197545	521291	200843	804720	340022	182529	262437	248973	0.965876	0.0232989
Pardoprunox	432680	403111	751531	135493	212495	138688	172859	52082	51372.2	208056	-1.30573	0.0232352
3-Cyclohexylaminopropylamine	404907	451062	514546	558084	401216	486157	517348	670027	610642	807082	0.684888	0.0232325
coformycin	1.3056e+06	1.26174e+06	1.86826e+06	1.32873e+06	853216	874155	516782	753672	673974	1.9345e+06	-0.189728	0.0232013
propionylcarnitine	662120	435685	835954	498906	133720	480481	188908	123441	257388	1.30432e+06	0.175087	0.0231552
PKF118-310	1.519e+06	114166	689866	181751	845654	310834	742500	114562	420426	327540	-0.407825	0.0231168
Cassaidine	3.37655e+06	555590	675291	556825	633137	561247	763301	561338	587254	578417	-0.497757	0.0227729
noradrenaline	2.05677e+06	2.10161e+06	1.94569e+06	1.14575e+06	1.58282e+06	1.66621e+06	1.66739e+06	1.22317e+06	1.18395e+06	1.64396e+06	0.0427906	0.0227602
Brivaracetam	834087	833469	727717	1.33182e+06	804069	995526	1.35203e+06	1.11888e+06	627111	238232	0.251269	0.0226474
metioprim	1.07712e+06	33852.9	1.6369e+06	46227.1	38722.3	371520	216072	37252	39949.5	351680	-1.03848	0.0226216
Trilostane	78263	100196	80574.1	1.76917e+06	156136	200682	122077	292525	1.79365e+06	756106	0.624726	0.0224044
AJ1150000	364056	412431	927176	372455	387822	306649	348498	93083.5	505117	201618	-0.520687	0.022283
dapdiamide C	263845	437646	492094	314144	403271	198309	263653	64913.1	154279	117257	-0.990957	0.0222246
Tetraacetylethylenediamine	67597.2	1.35579e+06	57826.1	1.27212e+06	830286	984046	542472	638873	1.36119e+06	1.04716e+06	0.488711	0.0222069
2-Methylglutaric acid	191152	96523.3	51592.3	443184	572745	206630	915192	579605	409569	268114	1.12104	0.0219527
fMet	359262	594571	1.57851e+06	1.0621e+06	1.33785e+06	1.39479e+06	580423	678507	1.32869e+06	1.00383e+06	0.258066	0.0219447
(1S,6S)-6-Aminooctahydro-1-indolizinyl acetate	585904	394132	355520	691695	674018	820631	758082	669266	265886	344537	0.420796	0.021817
9-Pentofuranosyl-3,9-dihydro-1H-purine-2,6-dione	97515.7	1.1496e+06	353384	93606.8	122433	1.21011e+06	33479.7	35911.6	36386.5	42098.6	-0.223831	0.0214517
Abscisic acid	89147.8	973696	523749	722789	588497	565664	674863	316962	414319	351644	-0.103613	0.0212384
dapdiamide A	57988.4	50629.3	44900.1	234214	106379	408431	102102	42382.4	271572	536267	1.68364	0.0212145
3,3-Dimethyl-1,5-dioxaspiro(5.5)undecan-9-one	359870	309652	1.11897e+06	207622	463918	263286	249831	155045	250385	300582	-0.714224	0.0210352
p-Toluenesulfonic acid	2.01234e+06	110657	112198	102810	106166	112260	108205	108329	111521	116429	-1.62403	0.0209913
Sinapinic acid	400704	287463	309881	46646	584490	113287	307118	38881.8	50420.3	109946	-1.04297	0.0209733
Hostmaniane	910149	710121	1.20591e+06	1.18094e+06	669856	455343	550774	520422	1.36298e+06	524440	-0.222981	0.0209554
N-Acetylmuramic acid	298001	583589	369388	100707	495054	274236	163872	54844.5	59346.9	456566	-0.606139	0.0208624
Tsar	263648	67338.3	732385	673168	100429	432505	462337	559857	422983	105214	0.437223	0.0208243
N(6)-Methyladenosine	147569	1.45761e+06	110529	1.09778e+06	1.42895e+06	1.41408e+06	611058	417023	318144	458430	-0.177198	0.0208011
Sulfuric acid	380349	56885.8	96307.7	51065.2	108885	495236	61096.1	63968.3	106495	335548	1.03245	0.020683
ACETYLSULFAPHENAZOLE	1.11609e+06	213286	1.26862e+06	987309	537281	562440	95333.1	519096	439708	611997	-0.551944	0.0206752
dihomomethionine	469672	1.62786e+06	262314	1.77537e+06	857109	1.5913e+06	1.55001e+06	508287	804137	117423	0.101534	0.0205965
Shikalkin	696662	111650	976274	73534.3	82008.2	70316.3	60552.3	59891.2	64100.5	156562	-1.84892	0.0204357
2-Isopropyl-4,6-dimethyl-1,3,5-dithiazinane	45315.9	526600	109971	1.05797e+06	490447	502662	710511	188662	417168	484963	0.24947	0.0204137
TI1090000	1.70438e+06	300903	1.09756e+06	139428	88884	704228	202436	144533	138372	192421	-0.827996	0.0203147
5-Hydroxy-N-formylkynurenine	1.33087e+06	338231	945298	277448	463133	419663	181132	159883	449624	195599	-0.922893	0.020282
fluvoxamine	74486.7	134516	205001	964129	448608	521283	189850	315251	1.21744e+06	397642	0.682813	0.0198113
6-Amino-1,5-dihydro-4H-imidazo[4,5-c]pyridin-4-one	3.24597e+06	1.00539e+06	3.50326e+06	457157	838606	1.70968e+06	1.1998e+06	1.05583e+06	1.38909e+06	754770	-0.199322	0.0197424
Otonecine	546499	387102	279809	115189	112784	120901	144657	52138.9	58467.5	975034	0.226367	0.0197091
asulam	373246	419623	310557	289900	524952	151877	881993	854572	133056	256161	0.606088	0.0194626
Diaveridine	275952	1.72581e+06	935882	755415	1.60715e+06	1.09599e+06	1.58158e+06	1.09025e+06	777115	492471	0.1759	0.0191822
3-Hydroxyflavone	1.21756e+06	516397	60615.7	129806	483504	704047	145592	45745	65072.8	177693	-0.690473	0.0191705
Dronedarone	1.21502e+06	938251	80504.8	71646.5	118461	849946	709359	70687.6	1.46285e+06	75326.4	0.628604	0.0189793
Argininosuccinic acid	56923.3	40669.1	51483.3	266811	237600	412643	59531.4	115224	371802	392737	1.26184	0.0187614
phe-gln	602065	401286	352837	133841	829473	263193	267077	140207	136428	291297	-0.751894	0.0186551
Leonurine	602065	401286	352837	133841	829472	263193	267077	140207	136428	291297	-0.751894	0.0186551
Helenalin	270380	1.69966e+06	937630	747480	1.59389e+06	1.08957e+06	1.5827e+06	1.10886e+06	766305	508603	0.196472	0.0186335
NAPROXOL	270379	1.69966e+06	937629	747480	1.59389e+06	1.08957e+06	1.5827e+06	1.10886e+06	766304	508603	0.196472	0.0186334
indolidan	156442	1.37615e+06	138980	950737	430408	884524	675981	724867	1.01424e+06	147860	0.33637	0.0184113
Syringic acid	165223	227175	1.04466e+06	2.1828e+06	283203	728388	258635	251015	316019	892440	-0.422728	0.0181712
Imatinib	678448	796100	154146	688153	472738	676015	387432	108381	344014	665387	-0.0994781	0.0180654
Byakangelicol	30516	31191	881533	27424.4	357385	28388.9	27794.2	27719.9	317193	28542.7	-1.49873	0.0180317
5-Oxidanidyl-5-oxidanylidenenorvalylarginine	370541	301028	250982	934468	130841	129163	444039	147816	572103	187190	-0.209362	0.0178935
Metalaxyl	58227.7	1.23677e+06	57568.1	938321	394971	788545	644650	177764	641163	56374.2	-0.0752841	0.017855
DL-Tryptophan	135923	194595	126651	161290	659168	498335	107850	329633	222778	152510	0.317883	0.017749
Estriol	180344	53618.9	760380	87566.7	503368	32751.9	141889	33427.9	568282	151829	-0.596135	0.0177488
Glycocholic acid	503724	492093	177591	135020	130218	754608	137764	129860	141792	130523	0.162842	0.017655
Cartap	633704	287804	662994	235271	327626	155318	223149	137586	206467	140190	-0.984883	0.0176462
(+/-)12(13)-DiHOME	652059	854488	536924	453350	390591	283749	539386	354881	267916	664993	-0.162781	0.0176185
azintamide	66366.6	99147.3	156973	535426	162556	158374	101378	363425	575078	206934	0.650612	0.0175985
Heptanonitril	481401	636412	503907	346385	187580	817399	484075	222921	239361	503239	0.365529	0.0170692
Spectinomycin	185841	1.13487e+06	193839	1.36716e+06	461118	1.32864e+06	1.32769e+06	476077	530111	62616.8	0.382712	0.0168807
3-oxolauric acid	84552.8	460535	72335.7	99991	507551	125174	193236	59264.7	59857.2	186274	-0.743853	0.0165981
JO1843850	107365	442499	247535	1.04046e+06	468584	273422	117746	394706	1.09126e+06	162599	-0.0560717	0.0165189
(4-Ethoxyphenyl)urea	423034	690147	308526	554708	663912	650007	145454	319159	148924	960444	0.0191548	0.016511
asn-phe	97142.1	129395	249528	1.3029e+06	952139	922937	331549	241184	445474	691875	0.185756	0.0162166
DL-2,6-Diaminopimelic acid	230967	352474	126263	307957	302741	571882	149203	137787	169137	490707	0.458227	0.0161861
1,3-Dipropylxanthine	50624.7	279074	52728	279325	108872	210821	303683	53842.6	222246	503427	0.92658	0.0161642
(+)-cassaine	780875	132805	143089	136209	827311	127615	120152	123146	122895	127094	-1.33309	0.0160659
Hydrocortisone Valerate	1.38596e+06	387218	147249	113131	111462	166560	123114	106864	118986	109855	-1.35434	0.0160612
Apiin	130284	129724	906696	333257	131864	128548	126179	128894	128201	131241	-1.04113	0.0160016
jamaicamide C	1.10932e+06	130124	129876	93798.6	394692	230362	381070	100551	296312	747314	0.331929	0.0157876
Carmofur	89411.3	493398	80584	243665	78613.6	178844	394509	79970.4	172680	330451	0.417832	0.0157014
2,3-Dimethyl-7-nitroindole	1.15052e+06	421770	385694	169573	756526	552340	520403	190713	217460	474953	-0.184901	0.0156691
Marimastat	88017.5	82079.3	105631	259499	399709	371776	85261	93294.1	207538	544266	0.723752	0.0156129
Pyridostigmine	407676	725270	315017	581365	291938	670469	406312	315263	157656	813857	0.296046	0.0155812
N-methylethanolamine phosphate	149928	84465.2	1.3696e+06	144629	110821	247926	107945	131978	96369.3	192288	-0.917571	0.0153494
Xanthurenic acid	1.58736e+06	166632	102274	50382	422674	176791	302049	40379.7	42936	452294	-0.720402	0.015342
9-[(methylthio)nonyl]thiohydroximate	61058.3	863403	98043.2	95700.4	61075.4	224178	111299	57435.8	54823.5	62489.7	-1.04861	0.0153187
(2E)-3-(3,4-Dimethoxyphenyl)acrylic acid	324196	219388	149329	181996	588481	102445	139923	59570.3	114023	81721.5	-1.26584	0.0152037
1-Vinyl-2-pyrrolidone	374022	214493	364373	63916.7	750547	337776	248731	60768.7	106300	112911	-0.694601	0.0151869
beta-Fabatriose	461505	200603	113170	907694	76904.4	213387	120403	248257	961147	152832	0.122159	0.0151697
zoxazolamine	893798	626088	640305	610973	709632	335033	429521	477695	523494	308587	-0.447559	0.0150651
Iprovalicarb	221146	218178	324229	52157	211916	55731.6	187412	50149.9	54550.4	519602	0.0605492	0.0150477
Haematoxylin	1.03894e+06	239073	356781	108357	183855	138059	57971.8	56585	66624.5	237188	-1.38805	0.0150332
PGF2a ethanolamide	123884	635684	117851	993616	121532	545012	584047	123302	134475	128206	-0.159657	0.0149132
6-Aminocaproic acid	7.90366e+06	2.96521e+06	7.10904e+06	3.15543e+06	3.86174e+06	3.73236e+06	4.74234e+06	3.91213e+06	3.16938e+06	4.25689e+06	0.0260917	0.0148803
Soyasaponin A1	143887	91856.1	104063	910204	72592	128139	103164	66333.2	1.33904e+06	66001	0.413612	0.0148268
DL-Histidine	111690	279701	92189.7	409306	361753	91771.7	78064	465979	376478	695944	0.661175	0.0148006
his-tyr	355322	83066.1	86660.9	79425.9	812324	95603.7	327342	79052.3	85663.9	129546	-0.621919	0.0147353
Tetradecanedioic acid	145097	1.62824e+06	113010	847260	1.09523e+06	1.31614e+06	646139	550810	1.23308e+06	389783	0.261339	0.0146772
asn-pro	487170	548646	725652	557532	944307	701896	415056	378276	1.06375e+06	830386	0.284545	0.014659
1-Isothiocyanato-9-(methylsulfinyl)nonane	222251	1.14693e+06	43511.5	427789	1.20814e+06	647492	87962.9	582413	373101	991089	0.0205176	0.0146431
Methylphenobarbital	352542	386348	641689	334672	394862	381260	216641	157667	194551	693377	-0.0759487	0.0145659
Isophorone	131400	193616	740409	76113.2	217802	127435	181413	71952.6	180640	183160	-0.592232	0.0145123
7,8-dihydro-8-oxoguanine	425027	153296	291875	99480.1	518867	93920.6	136118	61379.8	73975.6	141131	-1.2093	0.0145012
Thiophanate-methyl	378117	936425	485684	782741	868016	1.01861e+06	281172	356399	296570	194608	-0.426677	0.0144753
Lily aldehyde	96238.4	103344	751594	70844.7	266047	115902	104606	74044.2	67733.5	83343	-1.20703	0.0141628
pyricarbate	187639	284646	648973	286740	297318	208501	137949	106455	212499	170953	-0.77265	0.0141622
Propentofylline	464209	112076	425164	51722.1	354307	68515.2	59348.3	57659.8	56436.3	109216	-1.63651	0.0139083
mefexamide	377581	457381	403282	64384.7	172820	221229	89276.5	57273.8	65697.3	71643.4	-1.24108	0.0138125
Thiamine Disulfide	261205	117568	551611	49583.7	191331	50983.5	36427.9	57453.3	35897.3	36615.5	-2.06921	0.0137995
Succinyl proline	364505	177121	545506	195287	198507	146804	67871.5	59792.3	127501	65951.7	-1.35902	0.0137063
Triethyl citrate	126354	121642	185192	114448	986819	209769	252530	117703	116917	129884	-0.591979	0.0136706
Epiguanine	1.27411e+06	214270	235485	216067	337919	145515	211110	293170	334404	143854	-0.615395	0.01367
Streptidine 6-phosphate	249324	197012	397541	583196	57023.3	73414.1	55366.3	71481.3	1.23877e+06	80084.1	0.103391	0.0135507
Prostaglandin E1	1.3056e+06	79447.2	82293.8	56943.3	58426.1	105534	76558.2	56844.1	65449.3	59542	-1.60496	0.0134645
13-deoxytedanolide	789464	1.06631e+06	467018	396182	646691	818393	646079	420168	404066	635159	0.0808188	0.0134569
Kynurenine	777752	226886	495091	85647.2	212404	194247	56136.8	51284.2	209603	96907.2	-1.23983	0.01341
ARECOLINE	393222	459520	602879	259994	408717	138748	260519	315324	221374	201955	-0.59785	0.0133549
IN00105	1.17662e+06	41860.7	220659	204055	332559	136421	204658	281293	216791	134789	-0.567264	0.0133056
5-Oxidanidyl-5-oxidanylidenenorvalylserine	43130.3	54901.1	46061.5	690378	708862	239232	46447.5	94448.8	879608	784559	0.541451	0.0132652
Perillic acid	1.24437e+06	260224	1.14317e+06	1.06794e+06	1.12448e+06	249061	1.12964e+06	1.06672e+06	114501	804598	-0.121122	0.0131701
Miglitol	1.03978e+06	1.00924e+06	1.94685e+06	513312	503321	962028	349388	661872	444977	1.158e+06	-0.173301	0.0131321
4,4'-Propylenebis(2,6-piperazinedione)	224276	404894	341544	280390	553216	315608	65830.8	78469	271300	213826	-0.720883	0.0130909
LN	666419	347410	838816	926882	553049	563901	128863	277700	345291	664918	-0.460024	0.0127952
IY9RJD7JGI	987527	152325	156674	311592	349441	204399	147221	113394	128903	122368	-1.04964	0.0125765
N-Acetyl-L-aspartic acid	590195	566686	1.20832e+06	1.50433e+06	669836	813102	428628	432421	679649	947557	-0.198714	0.0125247
3-Methyladenine	1.08403e+06	259267	277779	158134	94423.8	108216	134232	237406	204593	143356	-0.766923	0.0125039
5'-S-Methyl-5'-thioinosine	307200	320700	55350.4	37869.9	37151.2	283493	93329.3	222391	62433.9	237200	0.57634	0.01237
Trinexapac	79873.2	79519.1	154529	53029.9	217615	119821	102713	50240.8	50741.2	505727	0.79224	0.0122731
Trolox	392472	84766.2	500435	95462.3	375438	109665	98304.3	82017.2	104553	102905	-1.19357	0.0122558
3-Mercaptopropane-1,2-diol	53157.5	667314	57981.5	380444	427971	694411	53641	54910	59595.7	50777.5	-0.590646	0.0121565
Modavigil(R)	672621	53057.3	382296	57813.3	56365.8	55286	424879	51284.9	129711	278587	0.0757272	0.0120744
5-Methoxy-3-indoleaceate	97505.5	95230	92664.5	130054	85263.3	334589	95714.4	93711.7	281502	93826.1	1.08278	0.0119463
Mucronine B	57869.2	491692	458159	543797	376535	270831	581947	621861	318998	355340	0.414328	0.0119359
1-Pentofuranosyl-2,4(1H,3H)-pyrimidinedione	366464	869002	568574	848567	853482	1.05249e+06	378755	364968	389024	149950	-0.330457	0.0118831
SECONAL	66246.8	98205.6	299616	222957	165674	64768.9	292301	58510.5	57924.5	64356.7	-0.34594	0.0118481
DL-娄脕-Methoxyphenylacetic acid	129951	146322	146720	229870	442391	61417.1	47112.8	41780	145710	96532.9	-1.27844	0.0118137
4,4'-Methylenebis(3-chloro-2,6-diethylaniline)	60707.2	58905.5	848410	57631.2	58649.3	61394.4	58811.3	62066.5	241762	58037	-0.944875	0.0118127
butralin	69717.1	465955	301149	475658	403572	422387	430566	224102	327465	439437	0.322532	0.0118063
Dyphylline	561020	903762	831226	613553	351673	981784	280658	423221	624218	477127	0.0230613	0.0117654
Ro 20-1724	432867	319561	330553	46141.2	128087	145331	103352	45874.1	48732	57715.3	-1.29846	0.0116841
Dinaciclib	38127.4	726688	35201.3	938622	377523	1.03846e+06	371785	188653	668906	37358.3	0.27376	0.0116708
NS1800000	1.1343e+06	82907.1	166116	45467	67021.9	74336.6	50552.4	42257.9	92173.3	115721	-1.53683	0.0116678
Pancopride	1.16623e+06	246824	550252	189750	234119	320393	230408	175318	193020	176987	-0.714854	0.0116173
MFCD00020424	360117	86858	1.00678e+06	1.13468e+06	626309	786190	355115	236825	331098	686992	-0.127818	0.0115612
pentoxyl	281312	342758	183266	324641	515817	101194	79559.6	133614	454959	157466	-0.660448	0.011417
dopamine	118501	261715	265407	418474	630231	281144	431610	174074	320796	156558	-0.064942	0.0113082
fosmidomycin	870556	884172	1.11593e+06	782060	712710	678683	713285	577235	663633	841095	-0.0421318	0.0112957
5-Hydroxy-DL-tryptophan	80708.2	47715.1	188197	586345	369374	75967	41149.7	99776	340811	60906.1	-0.890039	0.0111034
N8ONU3L3PG	78143.1	75757.7	146017	72957.4	768035	78650.7	75679.2	72868.2	166603	95331.2	-0.992211	0.0110977
Acipimox	477172	128071	204938	66148.8	373704	100475	266574	57275.8	53894	75070.7	-0.769263	0.0110863
4-hydroxy-4-(indol-3-ylmethyl)glutamic acid	241808	289160	243975	61839.3	82194.8	225012	254216	246414	114295	450315	0.803893	0.0110102
Paraldehyde	260158	95803	240394	126716	383528	45772	45221.7	49324.6	43686	197745	-1.21543	0.0109818
3-Amino-5-tert-butylisoxazol	166230	343314	442071	252336	402282	454732	429353	183815	190819	295242	0.234715	0.010881
Isopropyl beta-D-galactopyranoside	92885.3	90579.4	35773.3	32220.6	704272	122461	60998.5	36330	34882.4	37039.7	-1.41407	0.0108388
Veronal	95571	245177	59522.4	253415	543880	253652	187528	62675.6	113939	260895	-0.204694	0.0107778
(2E,6Z)-N-Ethyl-2,6-nonadienamide	961273	875076	967382	712234	766987	867444	810796	690692	666701	896694	0.178014	0.0107298
TRIETHYLENEGLYCOLDIACETATE	145615	65887.1	424720	96659.2	335686	80418.5	44539.4	57079.7	67057.5	112744	-1.2563	0.0105612
Isatin	287665	249983	42856.3	285358	118624	49692.6	113217	320249	264228	254352	0.297377	0.0103046
N-Acetyl-D-quinovosamine	406622	580251	878634	562780	512112	642570	367257	277552	602864	590636	0.00306361	0.010252
1-Propanol, 2,2-bis(methoxymethyl)-, acetate	48942.9	156371	82950.4	119335	284090	151704	125225	45771.5	84956	374300	0.409069	0.0101628
Asp-lys	311358	64618.4	387771	572989	241226	322260	36785.9	232938	626635	371268	0.246751	0.0101628
HEPES	309876	478771	461378	412693	508114	386661	409812	573634	272848	512273	0.28354	0.0100572
gamma-Glutamyl-3-(allyldisulfanyl)alanine	212383	193307	392166	615995	288865	269431	145504	433372	134381	555982	0.157318	0.010046
Galactosamine	265337	66066	722174	42104.3	115245	118652	39507.1	79194.8	45962.9	124528	-1.19622	0.0099991
UV6326000	167530	346914	415085	376306	362425	419105	412880	147881	223667	209913	0.0297	0.00999342
Methylhippuric acid	210529	151801	577284	142796	78698.4	108666	65506	66355.5	91171.5	472564	-0.227774	0.00997295
prinoxodan	495560	97564.3	61678.9	59379.6	553295	101784	194012	62649.8	64137.1	168128	-0.715266	0.00994488
Disperse orange 3	73344.3	1.05421e+06	161357	68318.2	67160.3	141600	256124	404906	69588	103511	-0.335555	0.00980092
tolfamide	243782	48280.7	374694	469224	123449	145200	226662	309287	238858	101073	0.0238827	0.00974645
Anagliptin	418430	56764.1	368843	39385.7	130261	40954	35753.7	39297.6	37540.4	74298.2	-1.75399	0.00962777
N-ethylmaleimide	973495	837397	802872	883106	1.70333e+06	668721	612814	906382	406040	1.15387e+06	-0.159484	0.00961567
phenyl ?-D-glucoside	120615	60441.7	60537.1	63402.8	245885	59989.2	352446	57831	58378.6	60432.6	0.454093	0.00941217
Homovanillic acid	267605	396595	999146	383076	1.02098e+06	898284	218345	274069	1.12552e+06	268002	0.0675911	0.00933488
oxiracetam	78692.2	94675.9	137137	173067	155886	288981	118890	105239	127995	241474	0.736383	0.00926669
2,6-Diamino-4-hexenoic acid	170496	236944	219693	336677	733565	540436	296336	101752	713796	160417	0.290375	0.00926643
Queuosine	56900.3	191993	204833	118956	224613	61271.7	160914	55691.4	137653	95380.2	-0.417025	0.00923343
met-asn	220354	140215	350060	89235.3	155346	132882	164305	44576.7	80513.2	294781	-0.0905386	0.00922726
2-Ethyl-4,5-dimethylthiazole	297372	380118	354484	236767	235887	413703	179803	272109	228511	413750	0.28532	0.00920947
2'-Deoxyinosine	320442	57997.1	362617	83059.1	50077.9	131409	81539	69590.2	61208.1	539373	0.393887	0.00920839
Eicosapentanoic acid	1.01009e+06	621296	340053	663619	642451	412125	682885	632494	190901	303038	-0.194737	0.00917503
aspergillic acid	385569	447808	209680	245625	533758	400635	567779	493736	197799	180152	0.339417	0.00908877
Malic acid	423634	129682	259561	130817	123585	219486	156580	217766	327403	71080.6	0.232806	0.00907417
Nelarabine	81231.1	102672	70740.4	220333	68538	164205	81021.8	179533	198242	98738	0.650214	0.00892025
Prostaglandin K1	922591	93981.2	111475	77877.4	77974.3	123204	91663.3	71754	76103.1	77019.2	-1.06743	0.0088653
butoctamide	127510	171054	194053	184433	177017	193869	215503	31287.8	31103.5	178353	-0.0900421	0.00885339
UK3870000	481653	42147.1	346225	64295.8	43072	41758.3	41106.6	44034.9	43812.7	40901.1	-1.78039	0.00884958
3-Nitroso-4-Thiazolidinecarboxylic Acid	136518	192894	635578	826842	295771	455974	471639	356969	440589	536193	0.378175	0.00867593
Tuliposide B	50767.6	57630	40924.8	236918	47062.4	82551.1	42742.5	179740	105829	51475.2	0.357748	0.00858777
flutriafol	36985.4	32777.4	54852.9	525315	361515	397832	88439.4	118848	176910	238819	0.251628	0.00853624
Porphobilinogen	38785.8	293869	32641.3	550019	140821	405054	168112	34065	195944	333430	0.282362	0.00850204
Proxyphylline	60446	480768	267484	80251.7	133605	292663	140866	74796.6	61651.6	202824	-0.183266	0.0084801
3,5-Dimethylpyrazole	320267	71082.4	80940.2	214676	124341	247383	147097	143568	123983	215911	0.47965	0.00841683
tyr-gln	46211.5	47746.8	83662.7	56987	242932	54328.7	101515	217244	245532	51904.3	0.740911	0.00841359
Folinic acid	35226.2	35978.3	39477.8	36077.7	35696.8	41493.2	39406.3	39334.8	557691	38742.4	2.05906	0.00837515
5-Oxidanidyl-5-oxidanylidenenorvalylthreonine	30456.8	152382	46335.2	189115	165845	153254	220148	64772.6	123192	244353	0.680273	0.00833681
Cucurbitacin D	855430	408141	420349	368101	399888	513168	468182	380737	389356	433720	0.176156	0.00833521
Triethynyl(phenyl)silane	88464.8	197421	78256.8	75857	267893	270650	244968	77837.6	79592.4	151067	0.492298	0.00807755
Mevalonic acid-5P	831624	240434	377546	322706	315373	310082	723962	510514	80181.4	210605	0.249339	0.00804456
4-NQO	229884	68714.5	253323	57919.7	242151	49009.2	43858.1	44554.6	69703.8	49712	-1.4085	0.00797147
Riboflavin	560223	273399	362552	267134	174231	461341	348910	263605	92597.2	211381	0.13319	0.00788787
MFCD00085513	124274	227494	263340	101013	87849.2	79868.7	85397.6	57092.8	59876.6	80149.2	-0.874462	0.00781481
MFCD20640990	562510	274488	360100	265485	175155	461054	351362	261624	91911.6	209805	0.131209	0.00777727
apronalide	227614	160517	135715	191994	490303	428408	231275	107549	120377	102548	0.0297958	0.00773611
2-Isopropyl-9H-thioxanthen-9-one	346549	188936	334507	164810	438198	337321	231351	110397	69298.5	127849	-0.396302	0.00769917
3-Hydroxy-N-(2-oxotetrahydro-3-furanyl)butanamide	640431	307920	103920	209484	176023	107691	130366	133884	113674	193940	-0.728532	0.00757968
3,4,5-Trihydroxy-1-cyclohexenecarboxylic acid	528046	71711.1	110192	219604	135804	214125	51611	121327	134971	226928	-0.124983	0.00750267
4-Hydroxy-5-methyl-3(2H)-thiophenone	51900.7	184442	245451	653079	151049	300015	160732	146851	767358	236912	0.462041	0.00749383
MFCD00456692	201868	65477.7	106151	226709	452604	78675.9	35151.1	82384.3	173415	74742.4	-1.00278	0.00746112
N-acetyl-9-O-acetylneuraminic acid	60825.9	88815.2	131162	124117	107866	187658	91113.2	166083	88551.4	46543.7	0.477136	0.00745115
melamine	269320	110178	107182	258025	114031	50368.7	83364.6	227662	102725	151537	-0.133071	0.00730459
glu-asp	266743	105509	373754	115232	326830	97901.9	78835.9	95257.6	150426	205210	-0.6189	0.00729886
Conivaptan	81023.8	39142.6	33534.5	136410	76932.2	82708.9	25294.4	97973.9	356705	72857.8	0.966125	0.00724813
Epinephrine	482861	389811	405463	143328	156543	347377	117521	118741	121418	188078	-0.497839	0.00704309
arg-asn	65786.3	70422.4	67864	79285.6	58640.9	81467.8	53692.5	52770.3	52397.4	324466	0.995051	0.00688537
methocarbamol	90433.5	49032.3	81457.7	245629	79209.5	177556	42695.7	81720.8	47740.6	328019	0.599105	0.00683547
1-(4-Ethoxyphenyl)-2-pyrrolidinone	314673	263758	361581	73709	182277	53834.4	104608	226207	73193.9	148816	-0.625293	0.00663796
Glycitin	571844	448647	358785	426193	456589	419655	80535.5	235648	539341	304138	-0.275858	0.00659112
DH6830000	97328.4	85437	68286.3	134513	84587.5	245055	130902	78978	76765.5	76046	0.673523	0.0063927
N-Benzoylaspartic acid	114748	111875	110580	111320	118885	116568	110032	156194	278717	112890	0.688473	0.00636928
Gliotoxin	48875	398149	43131.2	179693	235924	321971	38515.9	48448.4	43686.4	42013.2	-0.665008	0.00623943
19(R)-hydroxy Prostaglandin E2	362436	121183	506447	72100.3	102045	130305	99162.1	77241.4	138345	197840	-0.515489	0.00621895
Fortimicin FU-10	36858.1	77416	445035	134642	183873	36270	87876.5	148193	286187	46111.8	-0.321627	0.00621666
H-Met(O)-OH	64211.2	62090.5	63782.1	113354	147713	169055	85852.9	107958	168995	80294	0.692343	0.00600084
acebutolol	43795.9	38436.6	39254.7	191851	38322.1	193870	37051.8	43124.9	40955	157595	0.691577	0.00595891
1-Methyluric acid	54715	52596	55083	60067	53304	58560.6	53892.4	131953	93846.5	58131.7	0.814868	0.00591477
N-(tert-Butoxycarbonyl)-L-leucine	49067.1	590589	54381.3	334922	58592.5	367959	117213	50743.6	175353	55782.6	-0.364077	0.00581653
Coumarone	185522	549823	590111	292249	425131	422258	323711	296547	425677	375548	0.0871385	0.00579628
(2S,3R)-epoxiconazole	86305.6	30686	355472	34277	27704.3	33408.5	27070	31334.7	29869	31202.1	-1.45845	0.00575421
DIACETIN MONOPROPANOATE	131861	131928	220434	32010.3	205145	80037.3	84405.1	64221.9	45175.4	44435.8	-0.854266	0.00571877
3'-Hydroxycotinine, Cis-	572742	139537	61264.8	341257	268247	268443	237357	53900.9	129853	138593	-0.37839	0.00567009
D-Glucosamine 6-phosphate	83398.2	74874.6	80667.3	83006.8	83102.2	79781.3	80583.5	122330	226529	81074.3	0.780171	0.00544238
Cyclo(leucylprolyl)	53590.7	95457.5	55845	53975.4	147606	141620	79678.9	133677	56858.4	52091.7	0.486809	0.00543776
Baytoan	141303	133735	134842	124586	529731	150150	147316	121201	124311	129609	-0.375074	0.00542453
KPH	570538	78675.1	107897	67473	80065.1	74590.5	67679.3	74557	75184.7	79242.7	-0.844618	0.00538967
HIAA	205584	111260	283839	64364.7	188230	68404	65528.8	96656.3	86770.9	69356.6	-0.81382	0.00534381
methylxanthine	166571	420361	362517	69224.7	155795	242760	417836	234893	58107.4	44829.8	0.0849897	0.00532603
Trimethyl Trimesate	181647	111492	212713	39434.2	69396.8	43935.6	48064.5	39411.4	39480.6	71471.2	-1.00583	0.00517323
Perflubron	1.07265e+06	144353	96231.8	261774	577260	60004.8	277757	215393	954055	260089	0.000162385	0.00517117
Aminohippuric acid	51759.3	59877.3	53910.2	279064	307156	74477.2	54452.9	51485.6	207638	47657.6	-0.622894	0.00505264
2,6-Di-tert-butyl-1,4-benzoquinone	293936	453282	545753	251765	444104	401680	227303	255025	401365	406629	0.0184986	0.00502816
AMCC	75129.7	64618.1	70009.4	56568.4	422640	166342	44166.2	55304.5	60863.5	67651.1	-0.518685	0.00477074
Pteryxin	61362.8	32908.8	41583.6	65662.3	29009.4	151700	22144.2	31794.3	45573.8	40559.8	0.650467	0.00474463
3-Hydroxybenzo(a)pyrene	108351	114141	456900	112927	116599	123009	106243	101374	106998	123673	-0.392084	0.00472669
3,5-Dihydroxy-4-(sulfooxy)benzoic acid	1.03777e+06	1.21176e+06	1.11956e+06	751688	517487	578059	520672	812287	473645	1.39268e+06	-0.00121593	0.0047227
cetofenicol	284946	96069.5	210182	138286	33881.6	97230.9	50088.3	33922.1	101675	51080.7	-0.875877	0.00471728
Mimosine	92286.6	66617.5	102349	49759.1	43857.6	117037	55402.6	101739	42576.3	77495.2	0.498235	0.00466928
Calotropin	130120	384703	89018.7	185638	69687.7	185890	85362.7	66611.3	139004	66747.1	-0.469674	0.00466105
Prostaglandin F3?	162004	269276	120504	87352.5	238181	153616	116689	88276.4	94124.3	91140.8	-0.422507	0.00463124
medicagenic acid	547361	204829	249594	189826	181397	291049	203452	175141	201617	176566	-0.0319944	0.00460439
adrenaline	228430	221621	336279	231929	188714	159834	142768	140000	140251	239830	-0.261941	0.00455141
2-Deoxypentose	78979.5	310251	312476	298765	410175	340475	118205	147318	257945	235578	-0.141081	0.00451904
Loxoribine	53779.9	52209.4	39101.6	104800	39183.8	161262	38018.5	43981.4	40517.6	52149.7	0.503181	0.00438005
2-Hydroxycinnamic acid	282766	344422	246612	173386	110042	320029	222535	82309.7	477944	110700	0.281844	0.00430255
Pipemidic acid	51470.7	44857.5	410023	37979.4	36603.2	39499	37425.7	106806	37861.6	40623.3	-0.784256	0.0042053
Flazalone	152595	34794.9	662087	315937	95325.3	327115	108481	110442	120731	289158	-0.0778512	0.00415156
Valylproline	96932.5	90704.3	74738.3	69634.6	66304.3	75552	68562.4	81352.9	272537	83576.2	0.748932	0.00411019
MFCD00060079	69774	51082.6	94802.9	288598	42813.2	56620.4	43031	48692.2	67070.7	60205.8	-0.739274	0.00405754
Tricrozarin A	50049.4	30370.6	138606	183149	26034.3	30937.2	92730.7	124877	54821.5	30751.2	-0.0295492	0.00396095
lamtidine	53044.4	513774	93377.5	689552	292974	509392	342037	168521	556079	82879.6	0.167559	0.00395654
Aldosterone	341611	218407	231956	156702	161623	281977	202782	154992	177611	168730	0.154167	0.00394757
7-Methylpyrido[3,4-c]psoralen	50753.1	45678.7	38801.5	41905.1	300775	47976.3	32420.9	39701	44539.3	52967.2	-0.863719	0.00386879
Leukotriene B4	444828	64574.3	65762.6	52185.3	51875.6	83565.9	64213.9	47700.8	49878	52300.7	-0.736093	0.00383617
butalbital	94002.3	148980	163183	88119.1	102198	125157	38866.2	40706.9	42715.9	44080.4	-0.753132	0.00373503
CUCURBITACIN P	248000	178810	184193	144290	142282	240667	179469	135375	155235	139321	0.23613	0.00370851
N~6~-(5-Oxo-D-isoleucyl)-L-lysine	52203.3	51178.2	41988.7	188638	136265	101692	40446.5	49375.2	43415.4	235692	0.258975	0.00366854
Arg-Asp	351060	404081	568369	229295	413042	393270	225361	323945	252806	324053	-0.0739119	0.00362985
Olaparib	32578.8	35183.7	37976.8	34708.7	34251.2	34832.5	32412.4	32955.7	253616	32551.1	1.27237	0.00359128
zinniol	67319.3	191507	74251.6	92853.8	148451	73224.9	80833.8	61516.1	396257	65851	0.340573	0.00352825
Deoxyvasicinone	70272	67515.9	93625.4	68197.7	68413.8	140260	69530.1	69096.9	65955.4	68248.1	0.467212	0.00349586
ambruticin	392128	256869	278090	196555	209634	303966	226031	189187	210470	203591	0.0859574	0.00345832
2,3-O-isopropylidene-L-threitol	121050	34593.6	54960.8	39534.8	178324	128092	48962.6	30405	34697.2	84107	-0.0468801	0.00343769
Diphenylsilane	63543.5	63572.8	311183	63118.7	63578.8	63632	67425	66127.7	68499	62937.9	-0.473715	0.00341302
dihydralazine	97088.2	179694	94599.5	126328	212442	114873	182857	161575	189081	158439	0.430241	0.00338594
(E)-Nitrofurazone	50952.7	50899.9	39495.6	40797.6	39672.5	42890.8	40127	83147.1	79240.9	40756.3	0.643468	0.00337461
2,6-Diamino-7-hydroxynonanedioic acid	185045	148525	195772	104171	158739	115874	67575.9	72210.4	145292	93264.7	-0.412466	0.00306322
1,1,1-Trifluoroacetylacetone	65102.2	77115.7	463282	408570	106957	220247	42137.6	136053	55435	366620	-0.159211	0.00289632
Geranylfarnesyl pyrophosphate	170661	136199	141721	100921	98712.7	176981	138154	102123	119385	104560	0.29324	0.00289592
Laninamivir	281896	102162	294135	96217.6	100479	109150	96490.7	122626	96006.1	97220.7	-0.382557	0.00288588
Falecalcitriol	223252	182236	176443	184537	181408	176568	188056	179701	183735	184468	0.24255	0.00279986
Probucol	238987	179226	187732	135518	133790	222454	143273	122629	131545	130081	0.0913988	0.002769
Moracin C	62261.6	81659.8	58150.1	206100	144140	75282.6	63649.5	58165	78965.3	62330.1	-0.462335	0.00270499
Kojic acid	72931.4	102833	87498.2	107821	93737	72930.7	130785	97276.1	178408	70148.6	0.475884	0.00270118
lactide	148166	232459	222928	190032	176590	165300	142680	201112	225069	169447	0.150973	0.00268317
pemoline	163511	59980.4	171320	141701	208078	119057	60259.7	67708.4	99207.1	121275	-0.36871	0.00263971
Adenosine 3'5'-cyclic monophosphate	57951.6	60494.4	53400.8	55027.4	61063.7	57710.1	53976.4	55985.2	56857.8	139368	0.615383	0.00263347
metharbital	53187.3	121009	96303.6	201640	124274	160252	117580	48379.5	46301.1	36744.8	-0.270394	0.00259063
Isoamyl cyanide	136136	114557	108579	48606.2	47543.3	50654.4	50984.9	43367.5	47904.9	47314.7	-0.612184	0.00258628
presqualene diphosphate	184253	124854	134651	93430.7	98101.8	170109	121932	93353	100137	92754.1	0.18799	0.00252557
5-Indolol	94158	70788.8	83922.9	76901.4	71168.1	98582.8	94285	74185.8	121665	72292.2	0.498355	0.00247863
HO-dPEG8-OH	74400.4	32655	37213.5	33570.1	118029	38655.5	36288.6	35879.8	35459.3	135564	0.242463	0.00238947
madecassic acid	192584	123646	126864	88255	91894.1	157685	120962	93300.2	99999.2	93556.2	0.187401	0.00233822
Thioxanthene	101270	64397.1	63953.7	221231	145651	64467	60731.8	64240.2	55768.2	147435	-0.321808	0.00231336
Desoxycorticosterone acetate	138691	127311	125532	124931	132738	123702	128839	132196	131623	126188	0.276068	0.00230794
n-heptanoic acid	77900.5	229146	137696	139295	101382	111074	118371	154202	147377	76152.6	0.0574046	0.0022955
Diethyl [(3E)-2-oxo-3-nonen-1-yl]phosphonate	116668	105255	105912	97800.9	99022.9	136330	121749	87000.8	90342.7	95881.6	0.319592	0.00227854
Iriomoteolide 1a	113209	105463	99933.8	72165.9	78733	130008	113138	72497.1	81116.2	80933.6	0.328938	0.0021933
Mepindolol	65831.1	60833.5	72901.7	57717.6	60010.9	100578	75369	54218.7	64451.3	60798.1	0.459842	0.00217696
AB5950000	101106	60186.8	67006.5	79229.9	197847	127273	81007.8	61585.7	148322	73560.4	0.22414	0.00214713
Midodrine	50610.6	63586.5	391140	60958.4	79843.1	127012	98599.2	87399.1	54320.8	75986	-0.210434	0.00211957
Hydroxytryptophol	65147.4	39303.9	41768.6	80612.6	69917	103471	35989.5	40046.8	37183.2	36951.5	0.0830284	0.00209708
UQ1355000	92341.6	72464.5	77403.7	52372.3	52870.4	96789.2	76467.9	53401.7	59596.7	78620.7	0.382811	0.00203684
hercynine	130277	160161	51585.7	81414.1	63125.9	63395.8	43851.6	55199	72806.5	173294	0.000980418	0.00203406
Aralionine A	138086	82069.3	91766.6	64115.7	64567.1	119709	70872.9	63001	64333.3	63431.3	0.12402	0.00201228
MFCD02728197	84213.3	79961.3	132955	75874.6	81746.1	78862.4	79241.7	82068.5	182000	81719.2	0.390646	0.00201136
Meptin	133468	95283.4	95992.7	66148.6	69896.7	126111	98074.3	67625.5	78013.4	71575.2	0.257757	0.00199063
Oglufanide	40183.8	42190	39666.7	177853	83178.2	118558	41312.7	40895.7	146167	70134.7	0.318857	0.00193102
Roxatidine	102395	73503.2	74936.2	66381.5	59085.5	109053	70339.5	57932	58920.7	57312.9	0.227602	0.00186661
Homaline	259815	80812.7	79162	83497.8	60320	109828	77067.5	56191.1	64405.2	59810.2	-0.238633	0.00186103
nevirapine	128617	81156.2	95911.3	59642.4	61239.5	117932	84295.3	59800.6	73218.7	62924.9	0.225987	0.00184592
Docetaxel	45748.4	48414.1	43109.5	175680	62769.6	47144.4	42058.7	46298.4	66621.1	45066.8	-0.367543	0.00179474
N-Acetyl-ala-ala-ala-methylester	59186.6	54145.6	39005.1	45991.1	42238	69086.1	29876.5	41221.5	38938	66385.8	0.321142	0.00173587
Brassylic acid	74429	70473.6	91101	67854.3	67038.1	97574.5	80608.1	55318.2	69295.9	77499.6	0.328625	0.00173163
Ruxolitinib	74584.1	72361.5	62415.2	57538.1	59571.6	88279.4	72728	61023.9	55872.8	55726.4	0.332915	0.00163322
Vulgaxanthin-II	50100.3	48421.5	150604	48760.4	89314.9	51898.1	49668.3	48723	50604.3	49779	-0.328731	0.00162007
3-O-beta-D-galactosyl-sn-glycerol	101437	88024.8	152214	119026	226034	109165	77392.9	77204.9	335270	93587.7	0.203426	0.0015493
N-Tigloylglycine	52752.5	59249.5	52001.3	50261.2	51233.4	68599.5	51073.6	54798.1	53779.4	52863.1	0.3658	0.00153052
N,N-Diethyl-2,4-dinitroaniline	25119.8	25553.5	74813.2	73921.5	21040.6	26860.6	41250.5	58331	44826.7	28159.8	0.145344	0.00148271
9-Methyluric acid	47263.5	46322.6	36463.5	37189.9	36354.4	39447.3	36622.4	53040.9	46347.4	37277.9	0.353236	0.0014565
tilisolol	104792	70823.8	75755.5	53410.7	52939.5	95169.5	71613.7	51180.1	59923.7	55276	0.218425	0.00141558
fluzinamide	167272	28034.6	28525.2	29070.3	46727.3	30717.7	32557.7	30909.9	30840.5	29820.1	-0.535638	0.00135332
prostaglandin H2 2-glyceryl ester	171358	112255	109027	84554	86201.1	124883	99571.3	83222.5	85414.7	80806.5	0.0750147	0.00135291
(Perfluorooctyl)ethanol	29349.9	21919.7	67011.2	31631.5	17070.9	37709.8	25034.1	27078.1	70615.9	58583.9	0.644905	0.0013382
Oxymetazoline	102923	73885.4	75318.2	66727.1	59392.9	97390.1	70705.5	56283.8	59227.5	57611	0.167078	0.0013223
3'-HYDROXYPENTOBARBITAL, (1'R,3'S)-(+/-)-	65356.2	145442	54751.7	91125.3	91688	69270.1	55653.5	63979.4	113301	43255.6	-0.174019	0.00129798
Dimethoxydiphenylsilane	42202.5	37951.7	37828.2	37264.1	143131	38150.4	38715.8	37671.2	39061.6	39373.4	-0.34539	0.00127475
Succinobucol	137574	56252.2	59205	48703	49554.5	77299.7	70988.7	51526.4	51585.5	54643.3	0.162346	0.00126822
UNII:N506B45LBE	73643.8	160761	108976	68640.3	118487	80588.6	85299.1	88589.1	102683	71207.9	-0.0654927	0.00116292
Gabexate	119076	181973	104170	137715	146923	138606	105762	101539	123796	128946	0.0496624	0.00102053
N-Acetyl-L-leucine	80872.3	129298	116587	83772.3	62489.3	100638	98716.8	72131.6	33627.2	38369.9	-0.152795	0.000987244
p-coumaroylagmatine	55670.7	50343.4	97239	41008.9	47408.2	42864.2	64848.9	43374.3	49568.5	44995.1	0.0563975	0.000957418
Trimethylenetetraurea	69092.6	65226.3	66707.2	71391.2	64785.7	66616.3	63564.3	62814.3	60677.8	65172.1	0.21021	0.000897903
asn-val	45121	50306.9	36266.4	37001.7	40300.7	47274.2	38927.9	41028.7	40340.9	43092.3	0.294189	0.000893086
9-ribosylzeatin	33307	32199.5	27837.9	33890.4	29952.1	32105.2	27077.4	34290.7	36174.3	30574.9	0.306962	0.000818466
Mitoxantrone	65851.5	84406.2	63036	52811.5	56382.4	57144.8	61309.8	47176.8	59241	61406.9	0.0984073	0.000774343
Aspirin	40555.8	42420	40664.1	43775	41383.9	41878.1	39978.9	39452.6	43694.7	45787.9	0.291912	0.000721988
uvaretin	60495.5	115479	81176.9	67848.3	78454.6	78667.5	72938.4	65364.1	82425.9	67057.1	0.108504	0.000676351
Vanillin	26924.7	27156	21526.9	56444.9	20325.6	24031.3	21470.7	33191.5	24503.5	51614	0.296473	0.000648209
5'-DEOXY-5'-(METHYLTHIO)-TUBERCIDIN	65649.3	63397.9	62813.3	61800.4	111192	64560.6	59920.9	63243.5	70357.3	68370.4	0.119098	0.000632876
Trimethylsilyl (2E)-3-(4-methylphenyl)acrylate	57917	66577.4	146005	121600	55336.6	99818.9	55013.3	54481.4	60377.3	79573.4	-0.0764137	0.000584162
Niflumic acid	37524.1	94509.8	32187.3	30315	30888.7	39295.5	29363.7	34469.1	32743.2	34866.6	-0.169089	0.000565255
bromindione	25172.2	24805.2	23367.6	22505.8	20875.6	24312.1	19950.3	20918.8	23206.3	33763.8	0.347143	0.000541127
TDP-2	54694.8	74804	51863.1	46185.6	47855.3	56464.6	53054.3	47775.3	49292.1	49231.9	0.167181	0.000515935
5-methylthiotetrazole	83321.1	37230.3	75820.4	34159.7	39431.1	37540	36063.1	35191	33795.4	39114.1	-0.227282	0.000509579
Pirbuterol	44007.9	43990	45026.6	44539.1	101989	44522.8	42163.8	42439.3	42182.1	42946.6	-0.0999391	0.000490614
N(2)-succinyl-L-glutamic acid	67306.5	47182	125047	59207.3	95580.7	52553	40477.6	54578.1	128291	58189.9	0.00407997	0.00044169
Xamoterol [USAN:BAN:INN]	66388.5	130743	53101.6	61302	65565.4	83627.2	55538.6	52203.7	73067.3	51686.7	-0.0199337	0.000440847
IAA-Val	145755	82713.5	135955	72316.7	69187.9	93923	84234.4	67154.1	74894.2	71756.8	-0.0389673	0.000417292
O-Methylsterigmatocystin	78974.8	58019.9	57503.6	43605.6	84075.3	52717.8	49377.5	53658.3	44536.1	46396.4	-0.0705911	0.000403428
Caffeoylcholine	85990.1	69329.4	78238.1	78522.4	73688.2	52913.4	66701.9	68206.8	60735.1	61769.8	-0.0117515	0.000401698

## Sheet: Tabel S14
Table S14 Metabolomic profiling of colonic contents in maternal mice during the late lactation period(Cm vs. Con)
Metabolite	Con1	Con2	Con3	Con4	Con5	Cm1	Cm2	Cm3	Cm4	Cm5	log2FC	VIP
5-Aminovaleric acid	501321618	1.29408e+08	2.23134e+08	4.84013e+08	4.08898e+08	1.51411e+08	1.11588e+08	5.59574e+07	1.1683e+08	1.52689e+08	-1.36352	17.8894
3-(4-Hydroxyphenyl)propionic acid	1.81917e+07	9.1455e+07	1.82218e+08	5.10228e+07	3.96467e+07	1.50662e+08	2.7071e+08	3.93195e+07	1.96957e+08	1.00599e+08	1.31541	8.7656
N-Acetylaspartic acid	9.38824e+07	1.84758e+08	1.93582e+06	9.80394e+07	8.01918e+07	5.42027e+06	316594	533912	2.26817e+06	762495	-5.4186	8.00276
Cholic acid	2.77004e+06	3.53234e+07	1.88408e+08	1.21968e+07	1.63691e+06	4.71586e+07	2.63639e+07	214904253	5.2725e+07	1.05641e+08	1.52764	7.33316
Adenine	3.05923e+06	4.01361e+07	2.18909e+08	7.55077e+07	9.48562e+06	1.78895e+08	234832725	5.53876e+07	5.73212e+07	6.94173e+07	1.18158	7.29404
N-Acetylhistamine	1.99055e+08	1.6006e+08	6.11387e+07	100986653	2.14212e+07	3.58009e+07	4.67413e+07	276240	5.1671e+06	3.61471e+07	-1.905	6.71732
Taurine	1.46244e+08	5.67001e+07	2.45136e+08	7.44509e+07	1.21785e+08	2.40121e+08	6.03649e+07	2.75721e+07	199778458	1.27833e+08	0.250782	4.69237
Choline	2.11161e+08	105889097	1.82944e+08	2.43802e+08	107540727	1.00364e+08	6.60749e+07	3.34576e+07	7.72804e+07	2.44954e+08	-0.516476	4.59697
Pyrrolidine	2.11161e+08	1.05889e+08	1.82941e+08	2.43803e+08	1.07541e+08	1.00364e+08	6.60749e+07	3.3458e+07	7.7281e+07	244954437	-0.516469	4.59694
Guanine	7.11269e+06	6.34168e+06	4.36e+07	3.70868e+06	1.0697e+07	6.2205e+07	4.38865e+07	4.55237e+07	6.17846e+07	3.82454e+07	2.20068	4.22754
Dodecanedioic acid	2.20495e+06	1.58378e+06	1.03332e+08	2.8789e+06	1.83359e+06	5.1709e+07	5.67048e+07	3.47283e+07	6.2838e+07	7.76383e+07	1.76946	4.20705
1,1-Diethyl-3-oxo-2-triazanolate	2.89469e+07	1.62857e+08	5.52762e+07	7.11181e+07	5.38374e+07	8.26825e+07	1.6141e+07	7.50923e+06	5.41085e+07	9.23497e+06	-0.883278	4.08722
6-Methylnicotinamide	6.55387e+07	8.05545e+07	577179	6.39266e+07	3.36922e+06	287357	4.1199e+06	156969	317265	423935	-4.99637	3.55569
4-carboxy-4'-sulfoazobenzene	6.81727e+07	3.42303e+07	1.95645e+07	3.27398e+07	2.40777e+07	3.3356e+07	5.7939e+07	6.75696e+07	4.53209e+07	3.57912e+07	0.826257	3.50933
7-Methylguanine	6.35117e+07	5.02776e+07	1.58163e+07	6.78594e+07	2.18632e+07	3.17207e+06	8.1004e+06	1.13808e+06	1.20798e+06	1.98125e+06	-3.51618	3.28348
L-Aspartic acid	4.44513e+07	9.51394e+07	3.06635e+07	2.43922e+07	2.26827e+07	1.03354e+08	3.86811e+07	2.62529e+07	5.78195e+07	5.72212e+07	0.650947	3.16358
Glutaric acid	6.13705e+06	4.33981e+06	375850	3.01314e+06	3.42457e+06	3.32549e+07	3.82407e+07	4.01528e+06	2.26995e+07	2.3514e+07	3.00668	2.74054
gaboxadol	5.009e+07	6.18056e+07	1.53535e+07	4.45822e+07	5.4465e+07	6.04236e+06	3.96181e+07	2.0403e+06	7.56514e+06	4.47063e+06	-1.67971	2.71908
Hypoxanthine	2.3768e+07	2.97295e+07	2.96509e+07	1.4235e+07	3.75611e+07	1.4917e+06	1.99367e+06	4.78059e+07	3.23392e+07	109922657	0.750127	2.34469
2,4-Dimethylphenol	66298.1	81458.1	2.93097e+07	69245.4	171149	2.20929e+07	5.01929e+07	7.36297e+06	3.59745e+07	1.86957e+07	2.62035	2.21379
2,5-Dimethylphenol	73538.5	79741.3	2.93097e+07	76807.7	171149	2.20929e+07	5.01929e+07	7.36296e+06	3.59745e+07	1.86957e+07	2.61966	2.21361
Kynurenic acid	2.3092e+06	4.48743e+06	5.48885e+07	1.89812e+06	2.3136e+06	3.97497e+07	1.58915e+07	2.19226e+07	3.51168e+07	3.58131e+07	1.5908	2.07891
4-Toluic acid	2.01152e+07	1.88587e+07	3.07398e+07	8.55671e+06	1.77822e+07	6.37181e+07	3.36647e+07	1.71158e+07	4.04843e+07	1.7572e+07	1.13037	2.04487
L-Saccharopine	3.40846e+07	5.55504e+07	1.08011e+06	6.2999e+06	1.05301e+07	578141	238736	618268	2.77502e+06	2.62712e+06	-3.74351	1.90004
Quinalphos	2.75408e+07	1.68592e+07	7.46219e+06	1.29817e+08	8.75442e+06	5.31255e+06	1.41668e+07	1.19223e+07	3.40758e+07	1.46924e+07	-0.891686	1.81943
1beta-Hydroxycholic acid	5.78171e+06	6.4705e+06	9.41621e+06	3.65073e+06	9.04263e+06	5.82291e+06	5.69897e+07	9.47303e+06	3.75424e+07	1.96332e+06	2.00529	1.80323
Acetylcadaverine	2.45414e+07	8.12451e+07	8.72127e+06	4.93414e+07	1.847e+07	8.58905e+06	5.23401e+07	2.85887e+06	1.32146e+07	1.20603e+07	-0.750722	1.78224
N-Acetyl-D-galactosamine 4-sulfate	2.5286e+07	3.85327e+07	2.35421e+06	3.36207e+07	1.01605e+07	4.35176e+06	1.14712e+06	312889	573819	675320	-3.73058	1.74452
Acridone	426439	394997	1.10648e+07	341164	211417	5.28562e+07	5.57063e+06	7.56375e+06	1.63453e+07	2.60822e+06	3.18799	1.72012
N-Acetyl-5-oxonorvaline	3.42295e+07	3.9751e+07	7.24141e+06	2.3506e+07	2.55661e+07	1.34932e+07	5.84258e+06	1.81236e+06	5.71478e+06	7.02759e+06	-1.75544	1.56115
DL-4-Hydroxyphenyllactic acid	6.39058e+06	4.04699e+07	3.22198e+06	2.45293e+07	1.7515e+07	5.67595e+06	1.63208e+06	65380	2.23875e+06	184593	-3.03938	1.53838
Furfural	9.46239e+06	9.11091e+06	1.18808e+07	1.19877e+07	1.01286e+07	2.97393e+07	1.34772e+07	8.93491e+06	41182721	1.18963e+07	1.26914	1.51489
(2E)-2,5-Dichloro-4-oxo-2-hexenedioic acid	2.38917e+07	4.57093e+06	1.36969e+06	6.78474e+06	5.69828e+06	5.43588e+06	1.97418e+07	2.95743e+07	9.8993e+06	6.61725e+06	1.2361	1.45717
Arabinosylhypoxanthine	1.39101e+07	2.01676e+07	2.14367e+07	1.06616e+07	2.61101e+07	1.33828e+06	1.43735e+06	2.76297e+07	2.42704e+07	7.10445e+07	0.659272	1.35622
Deoxycholic acid	577803	1.423e+06	6.06095e+06	773336	450937	2.92591e+06	4.32231e+06	3.76111e+07	2.14149e+06	4.9981e+06	3.23935	1.30563
Bis(2-ethylhexyl) phthalate	1.55897e+06	7.04359e+06	1.15725e+07	3.08689e+06	1.15848e+06	7.70197e+06	7.50311e+06	3.41746e+07	7.50582e+06	1.20263e+07	2.09455	1.29826
L-Glutamic acid	1.8043e+07	4.19505e+07	1.27474e+07	1.0188e+07	9.86868e+06	4.38989e+07	1.61735e+07	1.08231e+07	2.41952e+07	2.28371e+07	0.613909	1.28291
Apiin	1.70179e+07	2.8301e+07	127273	9.27625e+06	1.00807e+07	149648	130177	130803	156285	127703	-6.23361	1.16034
Tyrosol	3.87991e+07	4.12307e+07	3.74769e+06	1.7376e+07	4.94642e+06	3.35352e+06	1.47688e+07	853311	1.46008e+07	1.4262e+06	-1.27813	1.15943
4-Guanidinobutyric acid	1.71859e+07	2.39989e+07	2.03166e+06	1.99186e+07	1.0472e+07	2.13214e+06	1.77829e+06	532759	2.0683e+06	1.63811e+06	-2.94014	1.09004
isopropylmalic acid	1.1035e+07	1.89188e+07	742111	1.03841e+07	2.16755e+07	291435	151946	512149	156171	113890	-5.29971	1.08573
Uracil	1.08769e+07	1.49147e+07	3.55707e+07	1.91471e+07	1.0418e+07	1.87769e+07	1.97472e+07	1.97168e+07	2.63864e+07	4.12038e+07	0.790995	1.07154
Uridine	7.6201e+06	9.15205e+06	2.51382e+07	6.4873e+06	8.93423e+06	5.19432e+06	4.99353e+06	1.9106e+07	2.81436e+07	3.79567e+07	1.0587	1.0524
Hex-2-ulose	7.16713e+06	8.77813e+06	1.98107e+07	1.01804e+07	9.50988e+06	1.43705e+07	1.57547e+07	8.81388e+06	2.98336e+07	2.61732e+07	1.04376	1.05163
9-Oxononanoic acid	8.11986e+06	4.27958e+06	3.22439e+07	1.60406e+07	1.63238e+07	1.17601e+07	2.88346e+06	1.02295e+07	1.04214e+07	1.40256e+07	-0.331434	1.01107
Di-tert-butyl dicarbonate	1.40269e+07	9.84385e+06	3.69304e+07	2.13199e+07	1.92829e+07	1.42907e+07	6.66677e+06	1.31039e+07	1.32233e+07	2.03968e+07	-0.277611	0.983029
Histamine	2.09574e+07	1.09795e+07	2.22833e+07	8.07287e+06	3.95236e+06	3.32045e+07	2.9939e+07	287011	3.43752e+06	3.17087e+07	0.797455	0.955989
Hopantenic acid	1.46501e+07	345496	605217	4.23609e+07	2.30065e+06	116300	116278	265490	568292	319918	-5.07847	0.952463
Muscimol	2.72637e+06	3.54774e+06	7.76999e+06	3.64472e+06	3.87057e+06	2.36053e+07	1.13003e+07	2.07292e+06	1.36673e+07	8.91216e+06	1.70217	0.942854
N-(3,5-Dimethoxybenzoyl)glycine	114530	143463	3.26005e+06	116620	233906	6.55127e+06	2.447e+06	8.10668e+06	8.21097e+06	1.5848e+07	3.81997	0.933904
L-Histidine	2.65498e+06	3.44456e+06	7.46544e+06	3.53048e+06	3.76208e+06	2.26783e+07	1.08718e+07	1.99327e+06	13112154	8.56989e+06	1.6916	0.903802
Trigonelline	3.44657e+07	2.47824e+07	8.5869e+06	2.78935e+07	1.763e+07	1.0348e+07	1.59743e+07	8.35965e+06	8.92494e+06	6.57398e+06	-0.852992	0.898782
Sebacic acid	9.24335e+06	9.13552e+06	2.84609e+07	9.45112e+06	1.32942e+07	2.69659e+07	1.30175e+07	1.63636e+07	2.16486e+07	2.10967e+07	0.821912	0.875234
pydanon	71119.7	77217.5	1.08338e+07	74228.4	90584.5	9.03088e+06	1.87216e+07	2.81219e+06	1.3571e+07	6.7517e+06	2.63109	0.840862
UROBILIN, (-)-	337660	358198	2.17369e+07	326260	321440	4.11503e+06	9.28567e+06	1.39132e+07	3.21452e+06	2.39655e+07	1.71527	0.803899
7-ketodeoxycholic acid	4.45575e+06	1.38903e+07	1.78216e+07	1.12733e+07	5.31767e+06	1.03992e+07	1.84477e+07	1.73722e+07	1.43337e+07	1.82496e+07	0.969866	0.7908
2-[5-(2-hydroxypropyl)oxolan-2-yl]propanoic acid	567324	1.11787e+06	2.03909e+06	612267	1.10316e+07	4.29893e+06	3.96527e+06	3.22521e+06	2.20739e+06	2.43379e+07	1.21627	0.749338
7alpha-Hydroxy-3-oxochol-4-en-24-oic acid	1.22726e+06	1.30036e+07	1.98755e+07	9.62839e+06	1.2166e+06	3.61698e+06	3.16002e+06	1.06761e+07	4.73439e+06	8.59607e+06	-0.049161	0.740407
mephenesin	1.7745e+07	1.54294e+07	1.86538e+06	8.60047e+06	1.07406e+07	2.36167e+06	1.56371e+06	727809	2.12345e+06	2.18097e+06	-2.39513	0.739051
Guanosine	537038	238366	7.08811e+06	256962	960039	968382	611379	8.37819e+06	9.33789e+06	2.04501e+07	2.49508	0.734923
N-Acetyl-DL-glutamic acid	1.89324e+07	2.28196e+07	8.16796e+06	1.5577e+07	1.0382e+07	9.38441e+06	9.80012e+06	2.41548e+06	2.30791e+06	4.98905e+06	-1.13178	0.732997
4-Oxoproline	1.90334e+07	2.30208e+07	8.36388e+06	1.57346e+07	1.04913e+07	9.44982e+06	9.85103e+06	2.5273e+06	2.47686e+06	5.26041e+06	-1.11298	0.732276
4-Acetyl-2(3H)-benzoxazolone	5.73004e+06	1.18493e+06	1.04395e+07	1.40948e+06	9.07132e+06	7.93397e+06	3.99369e+06	3.99261e+06	1.79552e+07	1.90575e+07	1.09066	0.711817
Pipecolic acid	1.63853e+06	1.5454e+06	1.033e+07	1.13043e+06	7.90831e+06	9.71635e+06	9.88962e+06	9.62706e+06	8.04426e+06	1.33427e+07	1.42571	0.682171
4-(Methylsulfonyl)benzyl benzoate	2.04246e+07	2.11651e+07	1.98967e+07	10693799	2.10939e+07	1.20242e+06	1.6951e+06	2.96348e+07	2.31432e+07	4.26294e+07	0.396051	0.665536
Hippuric acid	2.80211e+06	5.33477e+06	714751	997948	2.29217e+06	6.12148e+06	5.72227e+06	2.77267e+06	9.92375e+06	1.03922e+07	1.73293	0.65832
oxazolidinone	1.67992e+07	2.96696e+07	3.36954e+06	4.56477e+06	8.10226e+06	7.96579e+06	3.63818e+06	3.54863e+06	5.87871e+06	6.70997e+06	-0.906174	0.646012
Dibutyl Fumarate	1.39621e+07	1.01908e+07	3.2635e+07	9.08066e+06	1.87089e+07	1.72473e+07	1.88055e+07	1.10921e+07	1.36356e+07	2.15184e+07	0.233405	0.63871
Hostmaniane	8.12628e+06	1.24323e+07	740013	6.3698e+06	1.25077e+07	718126	539560	404798	1.53027e+06	626251	-3.19141	0.626088
Formiminoglutamic Acid	1.36411e+07	1.38881e+07	3.81803e+06	9.79477e+06	1.28452e+07	6.75636e+06	1.99692e+06	1.14306e+06	3.09534e+06	2.69105e+06	-1.59476	0.60506
3-Hydroxytetradecanedioic acid	6.45057e+06	5.6123e+06	1.74557e+07	1.78403e+07	1.22929e+07	9.10879e+06	3.62173e+06	1.42598e+07	8.60082e+06	3.44265e+07	0.482623	0.5988
VS1150000	6.25128e+06	6.07741e+06	2.29684e+07	6.58567e+06	1.14075e+07	1.05928e+07	5.55007e+06	1.21218e+07	6.70238e+06	1.01381e+07	0.125298	0.573212
urobilinogen	289173	303525	1.20276e+07	294831	281819	2.25405e+06	1.05136e+07	8.92923e+06	1.095e+06	1.49474e+07	1.98909	0.565791
N-娄脕-L-Acetyl-arginine	8.38818e+06	1.50436e+07	1.33233e+06	2.24122e+06	1.31101e+07	2.30272e+06	1.82701e+06	704590	2.13703e+06	1.18573e+06	-2.11479	0.563694
DL-Carnitine	1.72261e+07	1.9834e+07	8.11609e+06	1.3582e+07	8.65321e+06	6.81533e+06	5.7668e+06	2.85468e+06	3.65535e+06	1.15116e+07	-0.917358	0.537025
Ritalinic acid	42372	44029.2	2.70388e+06	41016.6	100178	2.23785e+06	1.48182e+07	1.84189e+06	7.61781e+06	591122	3.6832	0.521236
3-Tropanol	1.07237e+07	1.52643e+07	2.98693e+06	3.92919e+06	8.10931e+06	2.11151e+06	3.88198e+06	734181	1.86073e+06	2.60406e+06	-1.65537	0.512496
EJ4025000	1.04212e+07	1.48844e+07	1.33735e+06	3.72661e+06	6.28157e+06	1.07999e+06	3.28518e+06	527411	1.16422e+06	1.37476e+06	-2.05249	0.512167
Indole-3-lactic acid	4.68243e+06	1.18052e+07	2.3611e+06	8.77985e+06	3.56297e+06	3.0684e+06	147148	82814.6	333613	84692.1	-2.86207	0.491965
Dibenzothiophene	7.87543e+06	9.77777e+06	2.55836e+06	1.30668e+07	3.23007e+06	2.19574e+06	1.94006e+06	439426	651676	553449	-2.36979	0.490756
Mitoxantrone	436081	1.29539e+07	52069	1.21278e+07	128395	55089.2	56148.5	49513.7	62548.1	61116.5	-6.13114	0.48095
Dibutyl malate	1.68775e+07	7.45108e+06	1.63125e+07	1.48549e+07	3.66901e+06	7.73266e+06	7.90818e+06	1.09156e+07	1.17683e+07	2.58179e+07	0.436917	0.475763
Hexylresorcinol	4.7923e+06	5.08028e+06	3.60456e+06	7.89317e+06	6.57362e+06	9.25226e+06	8.89096e+06	7.08493e+06	6.60109e+06	5.67448e+06	0.720911	0.472762
(隆脌)9-HpODE	9.71514e+06	7.91214e+06	1.98241e+07	9.75213e+06	1.44402e+07	2.81595e+07	7.99873e+06	2.28208e+07	4.35806e+06	4.15957e+06	0.536836	0.472629
Soyasaponin A1	3.48851e+06	1.074e+07	147598	1.46829e+06	9.27515e+06	147114	66356.8	65761.4	273241	69174.8	-5.14905	0.465746
3,4-Diaminopyridine	4.51125e+06	6.25317e+06	7.33477e+06	3.32987e+06	7.49294e+06	1.42213e+07	8.40871e+06	3.75061e+06	1.05367e+07	7.65403e+06	0.84634	0.457957
Cyclopentanone	1.93552e+07	1.05143e+07	2.14926e+07	2.5371e+07	2.26265e+07	1.24824e+07	1.24775e+07	1.10117e+07	1.02148e+07	3.44205e+07	-0.0929953	0.455698
2-Aminoadenosine	2.48751e+06	1.41237e+06	8.06708e+06	1.19086e+06	121662	6.142e+06	6.2379e+06	3.68371e+06	7.12167e+06	9.44773e+06	1.6746	0.448669
Traumatin	7.28834e+06	1.18159e+07	1.38203e+07	8.20776e+06	2.87608e+06	1.08139e+07	1.27704e+07	8.68556e+06	1.26559e+07	1.17955e+07	0.7298	0.446279
Phenol, o-(benzylthio)-	5.03478e+06	1.30082e+07	2.21294e+06	7.18483e+06	7.11951e+06	1.50425e+06	1.60922e+06	2.69735e+06	1.64337e+06	1.23084e+06	-1.61104	0.444128
(+)-castanospermine	2.43494e+06	1.56652e+06	1.03148e+07	1.39526e+06	6.63618e+06	3.10197e+06	1.39174e+06	3.47629e+06	1.11752e+06	1.61623e+06	-0.684005	0.441707
Nitrosoguvacoline	3.79367e+06	3.23659e+06	1.34598e+06	482882	3.34159e+06	1.67511e+06	4.56997e+06	2.27957e+06	2.33132e+06	1.39264e+07	1.14158	0.440867
(E)-p-coumaric acid	1.35435e+07	1.55025e+07	873444	6.367e+06	1.85403e+06	1.1391e+06	5.00053e+06	163236	5.17703e+06	339991	-1.37361	0.439095
Isohomovanillic acid	1.35435e+07	1.55025e+07	873444	6.367e+06	1.85403e+06	1.1391e+06	5.00053e+06	163236	5.17703e+06	339991	-1.37361	0.439095
Aminolevulinic acid	5.6825e+06	1.41047e+07	1.12958e+07	8.65435e+06	1.11738e+07	7.13598e+06	6.19941e+06	3.24402e+06	5.02323e+06	6.535e+06	-0.608437	0.438209
Phloionolic acid	2.62077e+06	2.40844e+06	5.84181e+06	2.70474e+06	1.17962e+07	3.50575e+06	2.41679e+06	1.08659e+07	4.39026e+06	1.53894e+07	0.742071	0.434145
fructosylglycine	4.40103e+06	6.22144e+06	579245	1.51312e+07	2.5614e+06	457917	411708	218879	296702	174212	-3.88533	0.434049
Atenolol	37843.4	39415.2	2.74638e+06	39085.2	36404.8	6.15977e+06	1.08357e+07	168821	4.14689e+06	1.03649e+06	3.36784	0.4124
4'-Methoxy-3-morpholino-propiophenone	38900.6	40516.3	2.74638e+06	40177.1	37421.9	6.15977e+06	1.08357e+07	168821	4.14689e+06	1.03649e+06	3.36537	0.412331
Sorbitan, monododecanoate	1.45565e+07	1.88412e+07	1.43362e+07	1.79914e+07	5.42083e+06	6.70916e+06	1.84642e+06	1.19743e+07	5.53742e+06	1.35981e+07	-0.448748	0.39811
N-Acetylvaline	1.54425e+07	1.06641e+07	1.02884e+07	8.50914e+06	1.19791e+07	5.38126e+06	6.08088e+06	4.04705e+06	4.95428e+06	8.25216e+06	-0.73427	0.387189
RG5925700	9.47274e+06	6.61263e+06	5.21e+06	5.31859e+06	7.05589e+06	3.05975e+06	3.42533e+06	445473	1.8341e+06	1.58007e+06	-1.48518	0.380535
Acetylcholine	6.11331e+06	2.06023e+07	9.66648e+06	3.2501e+06	1.83453e+06	6.06696e+06	1.44772e+07	5.81702e+06	7.65397e+06	1.17923e+07	0.487655	0.379462
3-(Trifluoromethyl)phenylacetic acid	5.2727e+06	1.10304e+07	1.27141e+06	5.95194e+06	3.81988e+06	1.78982e+06	1.85446e+06	86128.2	2.0363e+06	131713	-1.957	0.374784
4-Pyridoxic acid	1.84573e+07	1.92354e+07	1.36968e+07	1.85526e+07	4450084	5.34818e+06	1.16457e+07	6.8594e+06	7.41646e+06	1.22204e+07	-0.433528	0.373567
monomethyl phosphate	1.54061e+06	1.26738e+06	557082	766519	3.30494e+06	153844	578052	1.36543e+07	344791	834625	1.66086	0.372785
SR-49498	879156	7.3196e+06	4.88256e+06	4.41115e+06	304163	930611	628540	1.53795e+06	404767	537242	-1.61284	0.358889
PPG Acrylate n5	7.72261e+06	5.19511e+06	1.78939e+07	1.24416e+07	1.19924e+07	9.95348e+06	2.84476e+06	6221035	7.07936e+06	1.42158e+07	-0.208695	0.354799
Diphenolic acid	111427	111842	1.03756e+07	109472	137737	3.55497e+06	3.39343e+06	4.81512e+06	2.28982e+06	5.43707e+06	1.35107	0.349208
Deanol	1.32404e+07	1.07242e+07	2.05578e+07	9.82023e+06	1.33168e+07	1.26618e+07	1.41756e+07	1.07399e+07	1.61148e+07	6.56649e+06	0.174856	0.346296
Stachydrine	922103	1.37007e+06	7.26279e+06	1.32076e+06	3.93325e+06	2.02531e+06	691922	1.92911e+06	741460	631799	-0.898907	0.345163
2'-Deoxyadenosine	5.06206e+06	9.34966e+06	1.05096e+06	5.04058e+06	4.42299e+06	1.02437e+06	783025	428807	698432	1.88376e+06	-2.1854	0.343621
p-Phenylenediamine	1.21079e+07	3.58277e+06	678577	2.35858e+06	1.25564e+06	1.02142e+06	7.96029e+06	520459	607103	8.9083e+06	0.121748	0.343221
R79646H5Z8	310432	307434	6.22516e+06	300970	299719	5.05552e+06	3.38854e+06	3.03273e+06	4.26271e+06	7.09384e+06	2.01098	0.340533
3-Hydroxybutyric acid	1.94291e+06	1.31519e+07	2.39957e+06	1.1611e+07	1.76115e+06	4.61481e+06	1.65072e+06	660957	3.12833e+06	1.43038e+06	-1.14625	0.340507
SX2275000	5.48545e+06	6.27163e+06	1.50546e+07	5.54569e+06	8.35463e+06	1.32887e+07	6.51479e+06	5.02804e+06	1.23579e+07	11368114	0.511745	0.328637
HC blue 2	6.52813e+06	8.80139e+06	259868	5.02965e+06	2.55808e+06	204974	1.02358e+06	51493.5	2.12965e+06	186594	-2.40484	0.327226
2-Dimethylamino-5,6-dimethyl-4-hydroxypyrimidine	1.18281e+07	1.84246e+06	1.60828e+07	1.32044e+06	1.23947e+06	8.46271e+06	1.13574e+07	2.45663e+06	2.24373e+06	1.6758e+07	0.633069	0.325704
epsilon-(gamma-Glutamyl)-lysine	3.99297e+06	9.57059e+06	542528	5.55758e+06	2.39456e+06	1.30332e+06	537160	477363	795795	933352	-2.18086	0.318462
Tiotropium	2.02137e+06	7.94627e+06	518407	8.30454e+06	1.88586e+06	389406	478120	152997	1.1928e+06	342463	-2.72938	0.3099
CM0120000	1.03075e+07	8.73941e+06	7.14367e+06	8.41063e+06	8.16937e+06	8.71344e+06	1.11833e+07	9.13154e+06	7.80035e+06	6.31725e+06	0.351935	0.308131
1-Methylguanine	6.62494e+06	3.95393e+06	1.0455e+06	6.40431e+06	2.12724e+06	190500	541837	120739	142314	85317.1	-3.89018	0.302348
Glutaurine	3.80767e+06	6.62328e+06	712944	3.74545e+06	3.41149e+06	466949	113350	95419.4	257015	252523	-3.74396	0.300505
Imperatorin	58061	52580.2	8.73689e+06	55239.9	58046.4	2.93778e+06	2.88843e+06	4.31779e+06	1.91618e+06	4.54006e+06	1.41014	0.297928
4-Coumaric acid	2.26936e+07	2.18021e+07	1.19177e+07	1.63765e+07	2.1234e+07	1.39758e+07	1.13093e+07	9.53695e+06	2.65345e+07	1.05802e+07	-0.114561	0.297029
N3,N4-Dimethyl-L-arginine	1.48667e+07	1.50548e+07	7.65103e+06	6.23872e+06	1.95219e+07	1.0378e+07	9.63991e+06	3.0288e+06	1.12011e+07	6.64763e+06	-0.440042	0.28557
1,4,5,6-tetrahydro-6-oxonicotinic acid	5.20339e+06	7.55764e+06	1.90707e+06	4.00138e+06	4.08239e+06	661939	693334	891149	1.3716e+06	1.89247e+06	-1.78749	0.284686
Epirizole	5.78843e+06	6.6831e+06	1.13361e+06	7.9625e+06	5.36506e+06	1.08679e+06	6.09993e+06	457463	392143	749134	-1.35335	0.281303
7-Methylxanthine	9.78489e+06	1.80545e+07	2.34268e+07	1.41663e+07	1.41091e+07	2.09789e+07	1.22192e+07	8.40842e+06	1.66707e+07	1.83194e+07	0.210147	0.278798
MFCD00056554	234301	5.97626e+06	2.92685e+06	1.50407e+06	245223	287588	258532	244413	267772	252501	-2.65299	0.277704
Kanosamine	6.75331e+06	6.51198e+06	3.60782e+06	2.45296e+06	3.82561e+06	5.57827e+06	7.05019e+06	1.90192e+06	7.98231e+06	6.66788e+06	0.573373	0.277518
8-(Methylsulfinyl)octyl isothiocyanate	6.58433e+06	3.4885e+06	2.59415e+06	2.95408e+06	7.30584e+06	1.67563e+06	408955	432544	1.49088e+06	2.24391e+06	-1.75567	0.275824
ADB-PINACA	4.38975e+06	5.3842e+06	8.6062e+06	1.22829e+07	7.9616e+06	4.31779e+06	2.03887e+06	3.72962e+06	3.4901e+06	6.64641e+06	-0.664165	0.273783
D-Panthenol	1.11639e+06	2.08172e+06	1.89546e+06	1.66825e+07	2.44734e+06	1.06198e+06	501936	2.26711e+06	585425	454896	-1.79566	0.272435
phenol B	67367	73133.3	3.56998e+06	70420.4	67934.5	2.68145e+06	6.10746e+06	970550	4.37529e+06	2.41186e+06	2.53412	0.269819
MFCD00129785	691821	4.65025e+06	6.1354e+06	2.19024e+06	522255	1.04087e+06	676124	3.70805e+06	1.14536e+06	1.63856e+06	-0.222708	0.269718
(2R)-2,3-Dihydroxypropanoic acid	3.27914e+06	4.96393e+06	5.45813e+06	2.75476e+06	2.59283e+06	8.01135e+06	3.32431e+06	3.68965e+06	6.68149e+06	6.09709e+06	0.844546	0.26876
Buprenorphine	799723	1.3048e+06	6.69017e+06	1.20045e+06	6.86221e+06	1.77781e+06	172628	2.79911e+06	2.30719e+06	2.86684e+06	-0.49095	0.263152
TOBORINONE	1.57348e+06	258319	6.17882e+06	503350	1.21914e+06	712368	797657	1.98217e+06	1.11343e+06	660981	-0.359932	0.261837
DL-Stachydrine	2.73536e+06	2.56535e+06	1.05564e+07	3.06731e+06	1.02164e+07	3.2945e+06	1.65057e+06	1.9187e+06	3.64225e+06	1.58818e+07	-0.062402	0.259435
Benzyl butyrate	181707	173474	3.9446e+06	167720	173427	3.26318e+06	2.82395e+06	1.63756e+06	3.34256e+06	5.15734e+06	2.18388	0.252645
N-lauroylglycine	2.96395e+06	1.89246e+06	1.03427e+07	2.6311e+06	2.7212e+06	4.89037e+06	4.08159e+06	4.56909e+06	4.55593e+06	7.94213e+06	0.681587	0.250122
Zalcitabine	4.5053e+06	5.77062e+06	4.23596e+06	4.05997e+06	4.20405e+06	882690	2.21966e+06	1.43582e+06	1.05129e+06	2.81876e+06	-1.15741	0.248962
4-Hydroxy-5-methylfuran-3(2H)-one	3.80523e+06	8.94763e+06	6.93087e+06	5.94069e+06	7.1457e+06	4.97398e+06	4.3832e+06	2.0291e+06	3.48623e+06	3.99227e+06	-0.550048	0.248917
Diheptyl phthalate	1.89441e+06	571305	8.81024e+06	6.57721e+06	6.19024e+06	3.78679e+06	385074	3.07137e+06	2.80458e+06	5.89356e+06	-0.340806	0.240496
Maltol	3.73619e+06	3.43252e+06	6.69735e+06	6.1453e+06	3.25465e+06	5.74677e+06	4.66233e+06	4.22593e+06	7.95357e+06	6.7931e+06	0.648694	0.237097
Xanthine	5.9752e+06	5.64988e+06	963442	4.88981e+06	1.29288e+06	285870	807419	636134	614541	1.39411e+06	-2.02159	0.236647
Trifluoromethyl-bismethyl ketone	206983	151800	5.35655e+06	601616	168358	1.12467e+06	950220	317569	1.08195e+06	762031	-0.216481	0.235503
(-)-pinellic acid	4.89956e+06	4.45191e+06	9.79957e+06	7.03919e+06	7.34805e+06	7.24873e+06	4.05076e+06	1.00051e+07	5.62664e+06	1.03089e+07	0.48868	0.235224
pro-gln	8.44695e+06	4.32258e+06	1.30487e+06	2.14478e+06	1.10824e+06	645642	774522	270475	289692	545532	-2.48146	0.231042
2-Hydroxy-3,4,5-trimethoxybenzoic acid	88755.1	88114.6	81156.1	85322.7	85389	1.88695e+06	1.15689e+06	1.90883e+06	1.08593e+06	2.92509e+06	4.67266	0.229911
N-TERT-BUTOXYCARBONYLHISTIDINE	2.53828e+06	5.84681e+06	1.18417e+06	2.27057e+06	2.68905e+06	734468	231536	272733	417011	482725	-2.52186	0.229185
1-Deoxy-1-(4-morpholinyl)-alpha-D-fructofuranose	758454	999225	2.27506e+06	1.35376e+06	1.15724e+07	1.68635e+06	869039	959322	1.64992e+06	1.07683e+06	-1.35743	0.228497
3-(Sulfooxy)benzenepropanoic acid	1.77771e+06	1.68926e+06	3.18598e+06	1.12421e+06	926791	3.29783e+06	5.93106e+06	1.35788e+06	3.7435e+06	3.69207e+06	1.35714	0.227682
Cytidine	3.82233e+06	1.4689e+06	5.64973e+06	2.72499e+06	2.74167e+06	3.88321e+06	2.25421e+06	4.57214e+06	5.94027e+06	6.39284e+06	0.816936	0.226827
4-[Amino(carboxy)methyl]-5-oxoproline	3.08028e+06	1.32175e+06	5.48486e+06	2.28425e+06	2.59665e+06	3.60475e+06	2.13123e+06	4.43431e+06	5.68344e+06	6.06072e+06	0.898919	0.224422
3,4-Dimethylbenzoic acid	3.68219e+06	3.05161e+06	2.7172e+06	3.39066e+06	1.92616e+06	3.07377e+06	3.04041e+06	3.5869e+06	3.65967e+06	5.95514e+06	0.698663	0.223485
4',5,7-TRIMETHOXYFLAVONE	113365	114182	6.80406e+06	113989	109527	2.26989e+06	1.67271e+06	2.73087e+06	1.12158e+06	3.36286e+06	1.11254	0.223267
5,6-dimethoxy-2-(2-methoxyphenyl)-4H-chromen-4-one	123988	121761	6.80406e+06	120216	115510	2.26989e+06	1.67272e+06	2.73087e+06	1.12158e+06	3.36284e+06	1.10562	0.222991
EPK	1.99215e+06	1.78011e+06	975454	1.22056e+06	2.19755e+06	5.26553e+06	3.13707e+06	747962	2.71532e+06	2.5714e+06	0.997596	0.222266
Glycerophosphoglycerol	5.12891e+06	7.10092e+06	3.25693e+06	6.94962e+06	5.78472e+06	7.64201e+06	4.02626e+06	1.49882e+06	6.17334e+06	6.98142e+06	0.0881401	0.220293
MFCD09953737	1.06826e+06	1.75305e+06	1.35865e+06	513712	1.13104e+07	1.48682e+06	1.19482e+06	620693	857647	892037	-1.61328	0.219817
ISOXYL	53747.4	61190.3	997907	84415.9	150290	2.12399e+06	4.39386e+06	606156	1.18259e+06	2.55731e+06	3.34159	0.215644
D-Sucrose	2.9314e+07	1.6217e+07	2.12099e+07	2.90611e+07	9.89659e+06	1.57583e+07	1.21014e+07	1.64913e+07	2.01999e+07	1.58975e+07	-0.0269363	0.214766
Prunin	2.51429e+06	4.64194e+06	455540	1.9259e+06	4.40885e+06	435166	237793	135315	762706	141489	-2.82345	0.214315
BHQ	67459.6	76625.5	121553	68578.2	142152	2.01519e+06	1.9165e+06	1.04813e+06	1.23506e+06	2.52225e+06	4.4023	0.212578
thr-phe	5.64125e+06	5.27559e+06	1.03643e+06	5.69163e+06	3.21157e+06	1.48171e+06	1.91617e+06	2.28654e+06	2.34194e+06	7.03648e+06	-0.243567	0.208214
MFCD00142316	5.20516e+06	4.98794e+06	296853	5.29858e+06	2.63568e+06	893439	556885	1.5804e+06	1.15411e+06	6.24194e+06	-0.63336	0.207511
Benzoxazolone	1.76678e+06	5.05104e+06	2.22387e+06	5.93084e+06	1.97668e+06	800290	944093	638653	776056	1.51671e+06	-1.57943	0.205276
MNA	1.76676e+06	5.05098e+06	2.22382e+06	5.93078e+06	1.97667e+06	800282	944086	638638	776044	1.51667e+06	-1.57944	0.205274
N6,N6,N6-Trimethyl-L-lysine	633262	827225	4.55672e+06	1.08083e+06	1.71071e+06	6.56483e+06	4.2431e+06	1.08814e+06	3.08199e+06	2.71389e+06	1.2741	0.203112
Tos-Arg-CH2Cl	219140	238033	4.42258e+06	312703	255525	2.93168e+06	1.46759e+06	1.39978e+06	6.35253e+06	720852	1.68339	0.200936
2'-Deoxyinosine	62056.8	308898	62787.8	1.08924e+07	1.60576e+06	197522	61027.7	55016.7	106838	89436.1	-4.40666	0.200851
N-Acetylneuraminic acid	6.72025e+06	3.01928e+06	1.46766e+06	690422	6.72813e+06	1.44853e+06	938045	784589	2.25539e+06	7.6186e+06	-0.471581	0.199431
6-Aminocaproic acid	3.26144e+06	3.559e+06	3.31987e+06	1.58643e+06	3.36602e+06	3.3017e+06	4.44093e+06	4.52826e+06	4.34749e+06	3.70411e+06	0.761246	0.196994
5-Hydroxyindole-3-acetic acid	1.04062e+06	1.42835e+06	980142	816614	185180	4.80045e+06	1.45053e+06	393022	809939	3.45063e+06	1.51911	0.196482
Vorinostat	4.33052e+06	5.05023e+06	1.20721e+06	4.8675e+06	5.72568e+06	1.91001e+06	3.12671e+06	655679	1.7538e+06	1.06e+06	-1.09692	0.191483
(E)-Nitrofurazone	3.71286e+06	3.69615e+06	157408	2.46662e+06	1.04529e+06	44590.7	44946.1	37904.2	46466	45815.3	-5.33275	0.182451
Didanosine	9.38423e+06	1.06332e+07	8.13005e+06	1.34587e+07	9.13954e+06	8.61108e+06	5.86393e+06	7.65106e+06	1.35423e+07	7.77608e+06	0.0880456	0.179974
2,3,4,5-Tetrahydroxypentanal	3.56072e+06	6.07665e+06	681189	755952	4.94999e+06	737954	364229	147727	3.21229e+06	822456	-1.43456	0.178879
Evoxine	230062	228911	5.71758e+06	217966	217861	2.02095e+06	881127	2.24148e+06	1.52507e+06	3.63902e+06	1.08274	0.1774
Suberic acid	1.29922e+06	3.65477e+06	6.67159e+06	1.08047e+06	4.84642e+06	2.21955e+06	3.03719e+06	1.67613e+06	2.98398e+06	5.54849e+06	0.0295459	0.176927
Hydroxylysine	978718	640085	329199	359885	661124	3.86592e+06	1.82178e+06	430969	1.78354e+06	899081	1.77253	0.172721
Gly-Lys	978702	640067	329193	359879	661111	3.8657e+06	1.82181e+06	430968	1.78344e+06	899049	1.77251	0.172714
5-Oxidanidyl-5-oxidanylidenenorvalylserine	2.35249e+06	3.48484e+06	1.45202e+06	2.40449e+06	1.69823e+06	430256	1.24251e+06	48132.1	44673.5	219580	-2.26219	0.170486
Edoxudine	2.26749e+06	3.51225e+06	294490	4.62588e+06	1.67267e+06	258691	192421	595970	255894	433768	-2.43415	0.169793
240I539PWQ	1.51144e+06	1.66439e+06	529478	962974	440861	1.42124e+06	419183	507000	1.41197e+06	5.49238e+06	1.00924	0.16911
P-DMEA	1.51144e+06	1.66438e+06	529480	962973	440862	1.42124e+06	419185	507002	1.41197e+06	5.49235e+06	1.00924	0.16911
3,3-Dimethyl-1,5-dioxaspiro(5.5)undecan-9-one	4.10458e+06	3.41279e+06	509707	1.48665e+06	2.10053e+06	309459	235768	247130	224539	348861	-2.81141	0.168438
Isophorone	4.02912e+06	3.31767e+06	263013	1.40324e+06	2.02509e+06	237762	126208	177858	158279	192621	-3.33828	0.168293
Diflunisal	42394.7	38917	38740.5	37644.3	39817.7	1.28337e+06	789699	1.37143e+06	824306	2.19401e+06	5.31558	0.167918
Perflubron	2.98908e+06	328769	67569.2	632389	446074	449403	2.2077e+06	3.38442e+06	891322	551197	1.26765	0.16301
2-Oxindole	131661	175130	574515	106600	179265	338321	839966	882839	592049	4.74775e+06	2.87711	0.162964
Ethyl docosahexaenoate	289783	292942	280359	287575	294681	289217	331326	4.8235e+06	281919	328146	2.73692	0.162238
N-Acetyl-L-glutamic acid	3.53489e+06	4.64936e+06	2.26708e+06	3.79565e+06	2.53989e+06	1.61415e+06	1.90537e+06	720743	748739	1.38496e+06	-1.12619	0.162214
Linamarin	37889	39425.9	3.29301e+06	35606	37921.7	1.46609e+06	4.07837e+06	2.14798e+06	54931.6	2.6929e+06	2.09715	0.161212
trans-Cinnamic acid	1.63035e+07	1.79518e+07	1.70432e+07	9.81793e+06	2.14143e+07	1.10456e+07	1.63758e+07	7.73998e+06	2.3159e+07	1.04108e+07	-0.00503013	0.161106
Valacyclovir	60494.9	61605.2	5.07385e+06	65384.1	67463.1	1.99248e+06	66987.8	2.30606e+06	1.58014e+06	3.99509e+06	1.35613	0.159612
olivetolic acid	126722	120997	2.49805e+06	116655	120577	2.12959e+06	1.77763e+06	1.14619e+06	2.2473e+06	2.71656e+06	2.14325	0.154494
Butopyronoxyl	626586	295919	5.4054e+06	766321	5.6349e+06	227336	185300	3.19791e+06	3.08947e+06	6.04302e+06	0.21224	0.1535
Streptidine 6-phosphate	245405	321900	348338	67720.4	6.38773e+06	56110.7	56321.9	46558.1	50215.4	52873.2	-4.79177	0.153323
Alanyl-N-(5-amino-1,5-dicarboxypentyl)glutamine	761063	4.64906e+06	2066268	3.39675e+06	2.20892e+06	1.9253e+06	2.4773e+06	93496.4	800552	129455	-1.0142	0.153103
Chlorophenol red	72135.2	78396.1	2.15339e+06	75296.7	72539.8	1.65274e+06	3.46651e+06	507670	2.56237e+06	1.43043e+06	2.3842	0.152808
JO1843850	3.57828e+06	1.97613e+06	1.01325e+06	5.80293e+06	597494	789564	264377	351644	671135	539936	-1.99269	0.152185
(+/-)-pantetheine	36889.2	51136.1	3.03963e+06	41374.5	1.27744e+06	394153	203455	402813	435274	471773	-0.894712	0.150457
NPPB	38974.9	51136	3.03959e+06	41374.5	1.27744e+06	394151	203455	402811	435269	471502	-0.895526	0.15045
3,4-Dimethoxyhydrocinnamic acid	1.31255e+06	1.85323e+06	5.68731e+06	614539	1.23613e+06	950180	702733	1.36721e+06	895096	5.90155e+06	0.127682	0.149289
3-Phenylpropanoic acid	1.31257e+06	1.85324e+06	5.68722e+06	614542	1.23612e+06	950179	702735	1.36722e+06	895544	5.9015e+06	0.127755	0.149283
hydrocortisone cypionate	3.66957e+06	6.15518e+06	1.19795e+06	3.46626e+06	291532	836551	892800	1.74109e+06	260113	2.63232e+06	-0.839489	0.148688
diclofop-methyl	66774	538286	2.52621e+06	334672	66456.8	1.90962e+06	3.54434e+06	558046	2.76895e+06	1.49057e+06	1.93716	0.147646
AM9627000	5.51136e+06	5.54389e+06	2.57746e+06	5.37018e+06	753602	892630	3.10466e+06	1.41479e+06	1.45107e+06	2.24226e+06	-0.76061	0.146936
Diethyl acetamidomalonate	2.6616e+06	6.62362e+06	863310	3.83923e+06	2.5271e+06	1.47388e+06	1.0714e+07	813062	1.65293e+06	1.27966e+06	0.237466	0.145586
Propylparaben	2.41375e+06	3.10236e+06	2.19485e+06	1.471e+06	2.13588e+06	3.33185e+06	2.70473e+06	3.05611e+06	2.36116e+06	2.9949e+06	0.675174	0.144326
Inosine	1.81187e+06	3.48855e+06	2.43758e+06	1.13704e+06	2.77997e+06	52552.2	110905	3.59251e+06	2.4979e+06	8.59062e+06	0.589626	0.144114
erdafitinib	297791	298507	4.1242e+06	325316	287907	1.07012e+06	690478	4.0095e+06	1.03448e+06	2.20412e+06	1.34192	0.142572
LQ1825000	3.88303e+06	9.21631e+06	2.42706e+06	6.23977e+06	3.77905e+06	2.31878e+06	7.08748e+06	2.07962e+06	3.12404e+06	2.86318e+06	-0.244534	0.142146
1-Methyluric acid	2.78399e+06	3.07862e+06	103793	1.71614e+06	649801	52289.7	52443.4	52447.7	57165.8	49409.7	-4.62929	0.137598
3-Deoxy-D-manno-octulosonic acid	80971.7	109121	2.01262e+06	87511.9	2.51939e+06	67755.9	110431	47625.3	672568	62021	-2.15823	0.135083
Etiprednol dicloacetate	975638	461368	1.06107e+06	1.07353e+06	391368	2.91887e+06	1.03123e+06	720749	2.16026e+06	1.64437e+06	1.38037	0.135003
shrimp shell	714743	3.13131e+06	3.99376e+06	1.35127e+06	1.75898e+06	2.64724e+06	1.99776e+06	3.21434e+06	3.24454e+06	4.31733e+06	0.834379	0.13434
asn-pro	428435	1.189e+06	3.21239e+06	680197	137903	930156	585836	393457	919263	698675	-0.296337	0.134198
OB4520000	1.91047e+06	2.8807e+06	4.91376e+06	2.3007e+06	2.07627e+06	2.6043e+06	6.32507e+06	2.3694e+06	3.25664e+06	2.92761e+06	0.650794	0.133342
Cinnamein	60397.2	54604.5	3.91917e+06	57363.2	57769.3	1.25772e+06	1.45707e+06	1.80945e+06	819762	2.05451e+06	1.3384	0.132314
Folinic acid	2.44634e+06	3.24887e+06	34636.3	959379	963577	33933.7	36667.5	37226.7	81122.2	34060.5	-4.77553	0.131982
Arg-Gly	1.01252e+06	593373	423622	294082	573448	2.18969e+06	2.1398e+06	652648	1.18089e+06	1.15093e+06	1.58284	0.131254
Pivagabine	614058	319198	4.96675e+06	620304	4.16656e+06	2.41957e+06	823720	1.84555e+06	1.80791e+06	3.9339e+06	0.216492	0.127555
Sedanolide	103324	84191.7	1.96123e+06	80755.8	79258.6	1.20835e+06	955604	1.25196e+06	1.72242e+06	2.86257e+06	2.2002	0.12741
carbinoxamine	1.72447e+06	2.53413e+06	2.13772e+06	1.73329e+06	1.42996e+06	427445	714142	542855	355771	1.07532e+06	-1.32226	0.126429
Tiemonium	2.72439e+06	4.10476e+06	2.96403e+06	2.06721e+06	6.3414e+06	3.59311e+06	743690	1.06898e+06	1.69557e+06	2.90526e+06	-0.716212	0.124384
Pantothenic acid	6.55072e+06	3.45163e+06	4.7089e+06	1.54503e+06	1.73518e+06	1.0984e+06	2.42647e+06	2.05621e+06	1.77469e+06	2.68433e+06	-0.476937	0.124015
Piperidine	1.43328e+07	1.59633e+07	1.50929e+07	1.2867e+07	1.0881e+07	1.51044e+07	1.76635e+07	6.92329e+06	1.32653e+07	8.3784e+06	0.127954	0.123766
N-Acetyl-L-methionine	836835	6.16546e+06	3.29863e+06	315987	1.21135e+06	3.09219e+06	629258	822828	1.30868e+06	3.00318e+06	-0.169783	0.12368
CB6150000	296386	1.7905e+06	5.11224e+06	1.30618e+06	915848	5.08286e+06	1.16335e+06	793585	2.365e+06	3.95193e+06	0.772241	0.122849
EDDA	4.13247e+06	2.4976e+06	1.89942e+06	3.72423e+06	1.34789e+06	3.78211e+06	3.96316e+06	776759	2.3269e+06	2.4398e+06	0.232081	0.122601
Methyl 9-oxononanoate	1.74363e+06	2.17608e+06	2.52527e+06	1.10657e+06	637065	1.9411e+06	1.50303e+06	1.84239e+06	931197	5.75816e+06	0.829252	0.122526
Secnidazole	1.53431e+06	2.1959e+06	6.31408e+06	2.32475e+06	5.61152e+06	4.75657e+06	1.20663e+06	2.65342e+06	2.68547e+06	4.12713e+06	0.0154004	0.122359
propionylcarnitine	1.90794e+06	1.16542e+06	442313	2.91949e+06	3.36811e+06	1.16176e+06	410865	304713	227827	319740	-1.83483	0.121357
Cytosine	1.95186e+06	1.67164e+06	2.38304e+06	1.659e+06	1.79502e+06	4.32359e+06	5.38317e+06	758337	1.92714e+06	926582	0.761918	0.119545
2-chlorpyridin-4-amin	2.56022e+06	3.40848e+06	6.51483e+06	3.79672e+06	3.38417e+06	6.13524e+06	3.63945e+06	2.73452e+06	4.45756e+06	5.03243e+06	0.444225	0.119371
3-Hydroxyhexadecadienoylcarnitine	269926	3.80635e+06	315517	2.99548e+06	248003	270933	267881	297720	282755	284093	-2.05984	0.119208
10-Undecenoic acid	229071	255168	3.40103e+06	232875	237978	1.18275e+06	1.54736e+06	918461	2.06317e+06	2.75409e+06	1.32962	0.118905
7-chloroquinazolin-4-ol	1.3429e+06	1.73827e+06	3.12518e+06	857109	2.86796e+06	1.06644e+06	955770	1.23637e+06	891432	1.33364e+06	-0.561484	0.117336
2-(14,15-Epoxyeicosatrienoyl) glycerol	169515	2.26329e+06	2.18476e+06	1.80865e+06	1.02194e+06	167785	159346	1.06179e+06	1.75843e+06	166016	-0.690767	0.116816
Jasmonic acid	97590.5	87135.2	3.62726e+06	214538	340259	747594	89653.4	2.016e+06	1.45547e+06	2.53963e+06	1.11405	0.115846
9,10-Dihydroxystearic acid	2.62685e+06	1.25228e+06	5.12864e+06	1.22683e+06	4.74557e+06	1.41318e+06	1.83764e+06	2.62495e+06	1.42883e+06	4.15118e+06	-0.124003	0.114533
6-Amino-1,5-dihydro-4H-imidazo[4,5-c]pyridin-4-one	1.91409e+06	3.45721e+06	2.2924e+06	1.69007e+06	1.84027e+06	519010	1.19363e+06	978579	1.0191e+06	1.43615e+06	-0.80235	0.114416
1,2-Dihydropyrimidine	843170	237476	1.59961e+06	137291	303021	2.91688e+06	1.79564e+06	187485	787462	2.21963e+06	1.58954	0.11334
Ethylenediaminetetraacetic acid	778267	949519	3.01978e+06	320566	389085	735092	1.25872e+06	326369	1.23613e+06	813920	0.0318471	0.112794
Hexanophenone	259570	508672	3.46503e+06	1.00937e+06	452227	745539	748770	2.63315e+06	1.21055e+06	848547	0.68969	0.112725
Aurin	751197	851719	3.00379e+06	250765	241953	716427	1.24475e+06	301730	1.21713e+06	792158	0.110437	0.112272
1-Methylxanthine	1.03417e+06	1.59365e+06	1.11329e+06	1.30251e+06	996990	69120.3	254921	41518.3	49176.1	53596.1	-3.38674	0.111593
butyl carbonate	1.54867e+06	2.44109e+06	6.0595e+06	4.21741e+06	4.13797e+06	4.1047e+06	3.24255e+06	3.29308e+06	4.33458e+06	4.52891e+06	0.376527	0.110426
17,21-Epoxy-9-fluoro-11beta-hydroxyprogesterone	411977	69908.8	2.37534e+06	80980.3	934219	163419	137633	902476	327589	196430	-0.611623	0.109935
sn-3-O-(Geranylgeranyl)glycerol 1-phosphate	143886	2.61108e+06	1.67901e+06	1.10365e+06	89659.9	307838	89847.8	874434	345558	382834	-0.940091	0.109735
8-Hydroxyquinoline	72342	199306	259047	314017	260799	2.56188e+06	71393.5	98525.3	552181	1.59723e+06	2.257	0.109041
N-ISOPENTYLACETAMIDE	5.6202e+06	3.86379e+06	7.89838e+06	3.62756e+06	3.05491e+06	6.47407e+06	4.39341e+06	3.35963e+06	5.03982e+06	3.59341e+06	0.261024	0.107728
Pentadecanoic acid	1.09188e+07	1.19704e+07	1.07027e+07	7.61392e+06	1.12224e+07	4.89065e+06	8.39143e+06	1.26564e+07	7.54426e+06	9.63261e+06	0.0863457	0.106108
LQ5400000	4.34125e+06	5.28766e+06	1.04871e+06	2.39013e+06	1.56971e+06	688293	2.72799e+06	797850	2.32645e+06	4.78458e+06	-0.151983	0.105595
Modavigil(R)	147862	448002	117451	6.05356e+06	1.08491e+06	254873	767900	49337.8	54719.8	47851.9	-2.45825	0.1055
Tetradecanedioic acid	87769.8	72183.2	1.05793e+06	107163	321121	974024	134209	1.33804e+06	1.00115e+06	2.43014e+06	2.16563	0.103747
1-(beta-D-Ribofuranosyl)-1,2-dihydropyrimidine	390551	418804	2.13551e+06	427110	1.78522e+06	1.63749e+06	1.23185e+06	2.14351e+06	1.60346e+06	2.45455e+06	1.09631	0.10362
LYSINOALANINE, (S,R)-	1.01796e+06	585242	362820	410473	609027	2.65099e+06	1.36336e+06	425977	914220	612975	1.22675	0.103432
DMU	997874	974217	331178	1.41957e+06	3.7333e+06	404870	252350	115479	578184	304065	-2.07675	0.10308
lergotrile	1.05667e+06	65882.2	3.14168e+06	1.73345e+06	1.70065e+06	875883	60848.9	936338	679058	1.76181e+06	-0.555536	0.102811
13(S)-HpOTrE	2.15502e+06	3.14732e+06	1.68733e+06	2.14459e+06	675077	492493	157495	999052	343317	1.55896e+06	-1.1064	0.10208
2-Ethyl-2-oxazoline	4.56897e+06	2.96958e+06	4.30595e+06	1.81564e+06	6.51315e+06	4.10521e+06	9.45852e+06	4.22066e+06	1.43049e+06	1.55539e+06	0.348324	0.100928
Methyl N-acetylglycylglycylglycinate	1.62097e+06	3.83678e+06	997368	2.01118e+06	1.55596e+06	688359	787490	730637	626532	1.21279e+06	-1.01772	0.0995148
Jasmonal	957957	800941	4.09738e+06	902117	894276	1.3425e+06	1.0142e+06	1.48754e+06	980259	3.15818e+06	0.395084	0.0994362
Indoline	6.21685e+06	5.26488e+06	1.98891e+06	1.46523e+06	1.88541e+06	2.34839e+06	2.47595e+06	1.98038e+06	1.84147e+06	1.76859e+06	-0.345626	0.0989106
(2S)-2-Amino-8-hydroxyoctanoic acid	5.04387e+06	875597	1.26145e+06	700460	771871	897286	752502	3.38292e+06	734456	1.77813e+06	0.294567	0.0985544
Imidazoleacetic acid	2.91116e+06	3.58197e+06	349782	3.2642e+06	1.02613e+06	851750	2.63005e+06	255354	707350	1.37778e+06	-0.682608	0.0978235
Emedastine	1.33356e+06	787939	4.13412e+06	969291	986735	1.16686e+06	414784	2.7977e+06	1.73734e+06	2.80382e+06	0.547609	0.0977708
9-Methyluric acid	1.91905e+06	2.14575e+06	63677.3	1.26264e+06	549798	40931.9	38844.5	34251.7	42625.4	42180.5	-4.57892	0.097633
Docetaxel	3.41516e+06	656449	289149	1.6022e+06	552291	56280.6	41594.6	40354.1	162305	52548.7	-3.89291	0.096949
Urothion	2.12022e+06	2.46608e+06	2.90608e+06	2.05455e+06	1.0767e+06	911277	2.24436e+06	1.11799e+06	780126	1.06564e+06	-0.419555	0.0962311
linatine	1.10133e+06	702425	1.504e+06	2.17274e+06	2.31215e+06	2.67437e+06	1.8764e+06	1.126e+06	1.91507e+06	1.97457e+06	0.510487	0.0960243
4-Methyleneglutamic acid	481382	790803	2.73644e+06	602604	2.90576e+06	1.97309e+06	1.57353e+06	471209	2.35718e+06	4.16175e+06	0.592248	0.0957326
N-Nitrosoproline	2.1295e+06	2.06078e+06	6.04175e+06	2.18067e+06	5.11186e+06	5.12637e+06	1.38218e+06	2.67325e+06	3.11136e+06	4.37519e+06	0.166159	0.0955564
Pyrrole-2-carboxylic acid	463364	83015.1	452687	65600.2	400646	639229	527261	1.06083e+06	1.37274e+06	1.35946e+06	2.04877	0.0952329
DL-Histidine	499040	460439	361287	1.58795e+06	477032	1.18073e+06	1.81494e+06	1.38369e+06	434502	832452	1.11251	0.0951117
Azapropazone	140634	156201	2.79124e+06	141136	143618	1.3248e+06	810877	1.32172e+06	1.08655e+06	2.12769e+06	1.41527	0.0939877
Norgestrel	441792	969397	2.97196e+06	502416	483711	512607	478770	3.14244e+06	970123	1.69647e+06	0.894718	0.0935282
2'-Deoxycytidine	198334	167513	857969	295301	220925	1.13332e+06	315044	368185	2.29112e+06	1.42108e+06	1.95193	0.0919702
5,6-Dimethoxysterigmatocystin	2.71311e+06	1.52248e+06	2.10585e+06	5.21058e+06	1.14056e+06	2.22434e+06	461318	341471	1.04989e+06	1.94001e+06	-0.860601	0.0912847
4-amino-2-hydroxyamino-6-nitrotoluene	3.91463e+06	6.80622e+06	5.77746e+06	3.2088e+06	4.88735e+06	3.34057e+06	5.09418e+06	2.8252e+06	2.88703e+06	5.0845e+06	-0.0772601	0.0911615
Benzaldehyde	3.19285e+06	4.12216e+06	4.23936e+06	3.08952e+06	1.9432e+06	2.08077e+06	2.0584e+06	2.88829e+06	1.15328e+06	2.94367e+06	-0.196913	0.0899834
fluvoxamine	1.3125e+06	1.67609e+06	586832	998077	2.43368e+06	864205	85877.5	98477.9	228561	419854	-1.94457	0.0898414
PKF118-310	2.70378e+06	2.18217e+06	656768	2.7668e+06	159323	197956	866394	391409	204012	767695	-1.45739	0.0897297
Trilostane	82053.4	80677.7	1.01198e+06	1.39762e+06	3.08067e+06	398618	77741	94768	455884	511434	-1.83836	0.0894496
Pentahomoserine	4.13485e+06	1.01626e+06	1.86231e+06	2.85494e+06	3.00497e+06	1.05213e+06	1.17301e+06	1.32966e+06	1.03786e+06	2.11957e+06	-0.673284	0.0889824
Acetylhistamine	3.39792e+06	2.66801e+06	855866	1780103	599003	88767.9	1.27612e+06	292549	618478	1.0163e+06	-1.20747	0.088559
arg-ala	1.10091e+06	412642	550792	423661	628422	1.03801e+06	1.48213e+06	704779	772335	1.65492e+06	1.10331	0.0880724
L-coprine	4.58695e+06	6.53854e+06	2.30793e+06	2.33227e+06	4.57586e+06	3.47635e+06	3.50457e+06	1.53712e+06	4.01469e+06	4.20328e+06	-0.0647634	0.0879202
2-Isopropyl-4,6-dimethyl-1,3,5-dithiazinane	1.73769e+06	1.98191e+06	1.14755e+06	1.16854e+06	959716	632586	50235.1	259789	295242	639742	-1.65306	0.087357
4.beta.-Phorbol 12,13-dibutyrate	257756	1.98255e+06	1.90168e+06	1.87946e+06	451678	725511	455883	459973	1.03701e+06	489433	-0.666365	0.0872633
trimethadione	5.96989e+06	7.51907e+06	4.19592e+06	4.49802e+06	7.12868e+06	3.93217e+06	3.35929e+06	4.09819e+06	4.45462e+06	5.80986e+06	-0.168544	0.0871899
L-Tyrosine	383656	200642	936939	347980	463180	1.18774e+06	616374	1.66992e+06	673773	1.30161e+06	1.61252	0.0871209
Diphenylsilane	1.26529e+06	2.11993e+06	66367.2	974037	815157	63988	64802.3	62210.5	66221.8	67964.4	-3.70178	0.0866687
Mesalamine	1.22184e+06	2.05596e+06	3.42548e+06	2.00458e+06	1.38064e+06	1.96331e+06	2.61786e+06	1.89203e+06	1.71592e+06	4.45853e+06	0.621312	0.0865509
Guvacine	780575	1.17711e+07	4.57349e+06	7.05519e+06	9.53142e+06	5.28657e+06	3.06747e+06	4.62063e+06	6.02188e+06	8.15319e+06	-0.0824826	0.0856291
Diaveridine	2.87869e+06	345336	1.79572e+06	5.28311e+06	356136	967428	458986	635923	975008	1.26444e+06	-0.983963	0.0849517
Imiprothrin	162513	166443	1.37733e+06	176757	175428	830150	888331	1.43677e+06	477480	1.98741e+06	1.87089	0.0848746
p-Toluenesulfonic acid	111926	110842	2.14063e+06	111016	118858	117874	113375	2.62365e+06	111366	110355	1.09647	0.0846279
gln-ser	584455	2.28682e+06	782951	484649	516153	2.2355e+06	787116	537473	2.18687e+06	1.6118e+06	0.919657	0.0845462
APM	710427	657413	1.60905e+06	982587	3.07888e+06	482678	407621	233768	640799	1.47642e+06	-1.04604	0.0843473
gibberellin A53	2.3258e+06	326504	1.80529e+06	1.11439e+06	1.63028e+06	240778	185349	191330	788393	1.37175e+06	-1.2198	0.0840259
Isoquinoline	130335	262436	1.15546e+06	137972	193715	1.61046e+06	1.57763e+06	648396	743900	1.019e+06	1.93244	0.0834118
5-Hydroxy-DL-tryptophan	246305	666631	634513	276664	2.64192e+06	225619	50446.8	40615.7	176376	117606	-2.82173	0.0823353
Hydrocortisone Valerate	121807	2.45306e+06	196351	1.86749e+06	114205	118298	107613	106449	105718	114572	-2.73141	0.0822909
tranexamic acid	1.64748e+06	2.16988e+06	4.87452e+06	2.37174e+06	3.7356e+06	1.95782e+06	1.02905e+06	2.12611e+06	2.27351e+06	5.49777e+06	0.0283023	0.0816777
Estriol	2.11667e+06	2.48838e+06	133207	1.89387e+06	809099	234553	705356	180630	480336	886836	-1.35172	0.0816671
Dronedarone	82106.2	67490.5	273429	67505.4	70533.2	220203	197421	2.2824e+06	69482.6	378399	3.17869	0.0814917
Kukoamine A	862114	278273	2.04051e+06	328961	455591	1.19304e+06	1.29797e+06	1.11839e+06	1.79869e+06	1.63411e+06	1.19024	0.0814475
pentoxyl	536671	2.05888e+06	377229	1.27517e+06	1.97331e+06	955025	149513	103170	102995	243439	-1.86779	0.0810833
N~2~-Acetyl-L-ornithine	3.98065e+06	4.02311e+06	2.22826e+06	2.5525e+06	2.64292e+06	2.84676e+06	4.27112e+06	961320	3.50413e+06	3.00012e+06	0.162283	0.0805676
Tedizolid	245104	236036	2.78755e+06	257018	243563	714525	261826	1.1008e+06	696937	2.15887e+06	0.784064	0.0801152
Bamifylline	2.41382e+06	2.45993e+06	2.48459e+06	2.18524e+06	2.34976e+06	2.0886e+06	2.3456e+06	2.67642e+06	2.80544e+06	2.74452e+06	0.415263	0.0797153
ser-asp	836672	1.15037e+06	448174	496283	434131	1.69657e+06	319786	499828	1.15194e+06	1.69208e+06	0.898249	0.0796029
N-Acetylglucosaminitol	1.01681e+06	477261	1.77265e+06	842143	382260	262053	416808	167768	351482	452972	-1.12642	0.0786124
beta-Alanyl-3-methylhistidine	751861	1.20392e+06	1.04597e+06	698567	1.1252e+06	308187	93310.9	80962	189736	374379	-2.03324	0.078332
MFCD03095526	1.22408e+06	1.0231e+06	1.48492e+06	222576	288237	1.57841e+06	1.81692e+06	282489	1.46555e+06	2.14209e+06	1.04753	0.0776781
N-Isovalerylglycine	937474	3.4102e+06	353358	489661	255684	894542	434829	101193	617499	165599	-1.0082	0.076998
cartazolate	923491	856668	577389	576501	441138	922390	898016	597958	1.47086e+06	1.66418e+06	0.982185	0.0762728
Diethyl dibutylmalonate	114371	124287	1.62719e+06	115900	117595	758250	1.23567e+06	775410	1.35665e+06	1.11982e+06	1.74694	0.0756548
fMet	1.06118e+06	2.74107e+06	1.68768e+06	703016	2.12739e+06	1.63722e+06	484061	366973	1.05717e+06	944677	-0.690861	0.0746534
.alpha.-Aminoadipic acid	3.83862e+06	5.71307e+06	3.32025e+06	4.45582e+06	4.6236e+06	4.46181e+06	4.48853e+06	2.30922e+06	2.34062e+06	4.13544e+06	-0.0556314	0.0744183
IN00150	183688	176205	221063	167867	180893	829368	690353	986490	458722	592232	2.30959	0.0743997
Syringic acid	409636	501612	430053	255385	155956	1.92701e+06	466878	180361	1.0813e+06	756398	1.58558	0.0743061
Lysylvaline	3.63499e+06	2.59167e+06	276714	117421	169589	1.136e+06	540288	122783	555783	354351	-1.05074	0.0742462
asn-lys	389985	397849	537078	191867	233792	2.20024e+06	997050	290397	602123	417856	1.63935	0.0735701
Oxadixyl	196452	223465	267025	110612	99760.8	1.3369e+06	634583	110586	760266	886470	2.28897	0.0731828
Indole-3-acetic acid	1.67319e+06	628957	2.91425e+06	1.4732e+06	733958	959408	1.92602e+06	202417	3.15252e+06	1.77391e+06	0.393055	0.0731439
(+/-)-Camphoric acid	2.34512e+06	2.03809e+06	4.24758e+06	1.79725e+06	1.23796e+06	1.06987e+06	2.7141e+06	1.20415e+06	1.80132e+06	4.10189e+06	0.188574	0.072879
4-hydroxy-3-(3-methylbut-2-en-1-yl)benzoic acid	175956	165854	612473	162761	169303	1.1033e+06	856080	184314	779713	1.3982e+06	1.9905	0.0727207
indolidan	152116	157144	2.32999e+06	152094	476031	471513	138371	685079	830227	1.69483e+06	0.553448	0.0727179
Myrmicacin	1.59619e+06	2.28793e+06	2.14992e+06	1.346e+06	2.22132e+06	2.51065e+06	2.81019e+06	1.92688e+06	1.99648e+06	1.78775e+06	0.500675	0.0722131
ALA-PRO	434677	361172	36676.2	22894.2	527218	1.50846e+06	1.09164e+06	115601	1.10571e+06	54727.2	1.6371	0.0720767
Galarose	204438	1.04942e+06	1.90405e+06	1.11706e+06	1.83834e+06	1.62509e+06	1.42762e+06	439514	3.81938e+06	933550	0.655061	0.0706503
Cyromazine	482838	625323	262530	3.56941e+06	579366	2.4679e+06	1.16155e+06	279285	410538	138652	-0.0400509	0.0703231
Methohexital	269027	248252	260221	194119	243774	1.37282e+06	753373	113300	842949	720896	1.84459	0.0701207
N-NITROSOMETHYLVINYLAMINE	169511	301475	100788	246312	160399	1.08311e+06	476958	111271	1.114e+06	690219	2.03501	0.0692726
Dopachrome	391854	51283.8	636740	45764.5	540319	493306	194445	228877	1.60417e+06	1.66969e+06	1.4738	0.0685814
ibufenac	3.0171e+06	1.63411e+06	1.20296e+06	1.67103e+06	1.73724e+06	897364	1.11474e+06	948902	330992	756771	-0.857764	0.0684615
5-Oxidanidyl-5-oxidanylidenenorvalylarginine	1.90664e+06	364092	718361	2.48902e+06	1.17627e+06	685005	963507	138958	125192	127732	-1.44004	0.0683765
ethylenediaminetriacetic acid	307313	371432	284904	271978	205100	946516	266362	379311	998454	1.17102e+06	1.62704	0.0680886
N-Acetyl-D-quinovosamine	1.03697e+06	1.12308e+06	808277	1.21527e+06	4.0262e+06	420015	321192	497218	2.75504e+06	574959	-0.685184	0.0680192
Trimethylsilyl diphenylacetate	1.97037e+06	1.07499e+06	749006	2.31058e+06	615892	318146	218776	237828	430317	828698	-1.47616	0.0676368
5,7-DIHYDROXY-3',4',5'-TRIMETHOXYFLAVANONE	93856.1	97002	181752	100495	102024	703599	616431	830901	385710	519793	2.79696	0.0670709
Coumarone	972441	1.02126e+06	449884	2.82757e+06	458528	269665	172350	148961	248732	387105	-1.94981	0.067039
hydrocortisone buteprate	471310	1.90795e+06	2.37548e+06	1.43806e+06	240212	865904	960286	1.36909e+06	1.15657e+06	1.22455e+06	0.232222	0.0663938
2,3,4,5-tetrahydrodipicolinic acid	363465	1.56846e+06	683682	934827	1.30145e+06	276865	163611	211490	594809	154726	-1.51487	0.0658533
Dehydroglycine	452112	2.13863e+06	778792	874733	892363	2.17516e+06	954197	596137	1.45866e+06	1.53073e+06	0.621292	0.0655699
Metirosine	88640.8	110287	222072	140451	238954	81049.6	149878	2.04538e+06	148609	288157	2.37109	0.0653741
(+/-)-Eucalyptol	1.69245e+06	2.37924e+06	2.00582e+06	2.42249e+06	1.10175e+06	2.37092e+06	1.82783e+06	2.19696e+06	1.67708e+06	1.7229e+06	0.401331	0.065154
XENALIPIN	799710	727922	725736	493756	739728	2.21325e+06	671490	124508	1.39951e+06	968653	0.808595	0.0650795
(隆脌)12(13)-DiHOME	1.28308e+06	1.57836e+06	2.82672e+06	1.15352e+06	1.41196e+06	1.26716e+06	1.13393e+06	1.43789e+06	1.57953e+06	1.25325e+06	0.0528235	0.0648338
2,6-Diamino-4-hexenoic acid	748569	304263	1.78277e+06	1.27016e+06	981923	232918	148199	196519	897785	1.2959e+06	-0.684404	0.0643174
Butylphthalide	54357.9	56508.1	292775	58014.8	74433.3	76706.6	54045.1	723071	99997.9	1.9488e+06	2.73652	0.0640893
Etilevodopa	328649	350334	3.02474e+06	771917	2.75745e+06	1.47489e+06	298844	2.83197e+06	935136	2.28246e+06	0.443917	0.0637724
Astilbin	30467.9	34625.3	129051	42023.7	149422	1.3096e+06	149661	99832.4	1.24537e+06	136452	3.09474	0.0635785
heptaminol	499427	950832	936329	480922	1.24119e+06	1.50194e+06	1.08936e+06	640214	1.12003e+06	1.76038e+06	0.762128	0.0629164
6-Hydroxypentadecanedioic acid	52547	53999.4	57193.7	57746.7	58839	307257	151451	1.29698e+06	105825	465890	3.56662	0.0624181
(E)-Non-2-enal	587187	73992	250862	609855	73234.3	722839	503825	688768	117687	1.08723e+06	1.3144	0.0621706
3,4-dihydroxyphenylacetic acid	47831	50596.1	43760	50021.7	48271.4	603580	367191	537403	261632	731095	3.67121	0.0618476
frescolat ML	59984.4	61292.7	64918.1	65546.1	66786	307260	151452	1.29699e+06	105826	465889	3.38239	0.0616609
Etoglucid	3.51211e+06	1.90955e+06	1.65714e+06	3.16053e+06	1.37727e+06	1.42284e+06	1.02033e+06	1.1343e+06	1.35695e+06	1.76773e+06	-0.486039	0.0616048
ATPA	1.90564e+06	2.14731e+06	1.55355e+06	2.82435e+06	2.28516e+06	1.57128e+06	1.3274e+06	941476	794649	1.14243e+06	-0.614592	0.0614151
Chlorpromazine	49912.6	444103	1.78224e+06	493232	139325	591256	665416	734530	1.02639e+06	381485	0.698083	0.0610374
Methylenediurea	60525.9	61520.6	464339	67866.3	408463	294045	56919.5	603910	227162	2.11252e+06	1.77098	0.0608735
L-gamma-Glutamyl-L-valine	2.03127e+06	654203	670536	733698	1.28264e+06	183057	108771	259186	329592	632447	-1.60991	0.0598039
Ethoxyquin	891374	66081.3	2.20818e+06	1.70278e+06	1.50843e+06	839282	60134.9	897812	620780	1.4845e+06	-0.428102	0.0593783
Acetylcarnitine	755993	134859	712397	158522	104649	671159	1.02221e+06	119631	967876	1.32204e+06	1.40324	0.0590567
Metalaxyl	61267.1	57372.3	1.66982e+06	53505.3	680290	411207	56509.4	507499	402410	853277	0.127666	0.0584368
ser-asn	746130	790403	553554	696730	877869	1.74293e+06	459305	338582	1.26581e+06	1.05592e+06	0.597888	0.0580006
1-Isothiocyanato-9-(methylsulfinyl)nonane	42581.1	43382.7	1.08765e+06	42776.5	43579.7	524353	1.50771e+06	779273	48793.4	926966	2.06502	0.0578657
Aflatoxin M1	634631	1.59169e+06	82141.9	580362	697316	77349.1	127678	89444.7	92832.9	81273.1	-2.62796	0.0569536
Cassaidine	648487	2.79102e+06	580341	1.06197e+06	612905	576043	593595	602942	565447	627802	-0.592689	0.0568412
asp-gln	740911	1.08408e+06	322468	433639	352129	1.44485e+06	271141	351069	756455	1.21483e+06	0.68504	0.0567975
L-(+)-Citrulline	205509	604576	440647	228409	2.59085e+06	195006	199906	184692	260031	402480	-1.64426	0.0566538
Homovanillic acid	1.51021e+06	2.14415e+06	327542	924698	327265	390259	559381	99381.8	616612	198303	-1.18756	0.0566277
TMDS	231841	791303	1.31548e+06	362339	1.8705e+06	1.63676e+06	379652	705159	1.28294e+06	2.35297e+06	0.602706	0.056598
Benzyl succinate	90050.9	97554.4	1.45699e+06	93751.2	90125.8	559174	1.16035e+06	681617	628047	850121	1.53334	0.0561185
Phenylhydrazine	375088	128724	579994	145812	137952	203164	1.10986e+06	305494	186567	1.78181e+06	1.64236	0.0559754
娄脕-Aspartylphenylalanine	92851.4	100588	1.45699e+06	96666.7	92928.7	559175	1.16035e+06	681617	628047	850121	1.52303	0.0559475
Imazapyr	98085.7	96115.5	184766	114628	96917.8	1.17217e+06	281190	92551.2	950269	279257	2.47806	0.0555295
Setipiprant	4.65562e+06	2.44781e+06	2.7434e+06	5.12277e+06	1.25528e+06	1.94586e+06	1.72427e+06	2.19982e+06	2.60254e+06	2.26107e+06	-0.227353	0.055503
dihomomethionine	47955.6	52223.7	1.2892e+06	55034.6	53301.7	826083	126931	814390	908195	1.08841e+06	1.78323	0.0550297
Cefsulodin	101599	158656	79930.3	159843	70125.2	1.01094e+06	165641	92625.6	1.366e+06	49005.4	2.50809	0.0549278
2-Deoxyhexopyranose	798446	2.0194e+06	1.93207e+06	4.63714e+06	1.48242e+06	2.3192e+06	1.03817e+06	203122	1.80957e+06	998467	-0.537004	0.0548168
ACPC	71337.2	41342.7	41111.3	646105	171071	762537	1.83462e+06	133709	22808.2	78360.4	1.81332	0.0546587
Ethylparaben	60220.2	64017.1	800509	58735.1	57979.5	657453	702054	875475	305513	823554	2.16788	0.0545625
(1E)-1-Buten-3-yn-1-yl(methyl)diphenylsilane	545257	76333.6	1.30462e+06	72824.6	181422	846357	1.20319e+06	396513	989679	982547	1.3652	0.0544655
S(8)-aminomethyldihydrolipoamide	362854	675353	982151	1.24622e+06	865675	799165	369168	593651	821311	2.67924e+06	0.528385	0.0543923
Isoprenaline	42518.1	42394.7	202182	42090.4	43139.9	499901	1.12237e+06	60538.4	776975	316753	3.21814	0.0540095
Diethyl 2-hydroxy-3-methylsuccinate	2.20344e+06	1.5e+06	1.6844e+06	3.69163e+06	1.26475e+06	944599	599360	1.06398e+06	972439	2.41848e+06	-0.506199	0.0540011
Thiophanate-methyl	283288	434407	1.27402e+06	249178	358698	190420	199444	1.32271e+06	1.20861e+06	1.62651e+06	1.21112	0.0539067
Spectinomycin	70685.8	240798	1.9628e+06	170005	678060	803439	105978	806004	775694	1.80703e+06	0.750516	0.0535549
2,3-Dihydroxypropyl 3,4,5-trihydroxybenzoate	1.2318e+06	1.42121e+06	167990	965896	655327	341128	259511	152040	167999	210224	-1.69823	0.0534495
Valproic acid	643209	653846	1.16987e+06	861311	1.54254e+06	795726	596727	1.32637e+06	1.72977e+06	1.65893e+06	0.594336	0.0533026
4-(2-Aminophenyl)-2,4-dioxobutanoic acid	601787	126976	1.69757e+06	200981	213226	355553	547170	444841	272624	738534	0.120731	0.0531827
meprobamate	1.72375e+06	1.88834e+06	1.8533e+06	1.09217e+06	3.13866e+06	1.44178e+06	532965	634949	1.89713e+06	1.71831e+06	-0.462781	0.0530133
his-gln	1.23657e+06	344687	1.40141e+06	2.23007e+06	955888	730529	148402	379322	331933	1.0952e+06	-0.965716	0.0529749
coformycin	314867	333271	129846	528810	465150	724085	632109	395326	1.0096e+06	471738	1.10955	0.0525096
Resorcinol monoacetate	2.97187e+06	3.09447e+06	1.45057e+06	2.4976e+06	914319	1.64405e+06	1.42312e+06	890617	1.74426e+06	1.09014e+06	-0.359697	0.0520908
3,6-Dideoxy-6-sulfohex-2-ulosonic acid	2.8218e+06	3.41464e+06	1.48076e+06	1.48334e+06	1.40589e+06	1.66756e+06	1.49832e+06	192508	2.08063e+06	1.13887e+06	-0.450835	0.0517174
IN00105	2.22154e+06	737118	37851	653724	195347	35773.9	69677.7	159966	147526	478042	-1.84269	0.0512631
Droxidopa	665153	1.38535e+06	311571	851289	584396	143478	143483	75108.4	185088	285459	-1.96867	0.0511144
3-Cyclohexylaminopropylamine	511656	546364	844541	458120	621562	796994	1.09964e+06	1.051e+06	729241	940765	0.972978	0.0510337
Emivirine	396529	418784	690759	413359	415531	502897	607099	997051	617285	1.25232e+06	1.11216	0.050512
N-ethylmaleimide	868446	639362	879142	1.38323e+06	487974	960810	605334	515902	382541	2.2878e+06	0.376162	0.0503471
Deferiprone	171798	207381	1.52766e+06	257785	725599	872325	539146	467047	985748	1.85799e+06	0.925155	0.0502499
AC-DL-MET-OME	57407.9	58998.2	1.54362e+06	52560.2	1.36142e+06	779935	55524.5	232895	653751	1.13198e+06	-0.000794187	0.0493969
n-Amylbenzene	240595	667669	1.29449e+06	352724	253792	240879	263376	846189	265394	296831	-0.00303672	0.0493924
Aminohippuric acid	552113	820232	476446	677398	555349	53285.8	231113	43639.9	52042.9	72941.6	-2.47949	0.0492322
3,5-Dihydroxy-4-(sulfooxy)benzoic acid	392260	374208	536578	269062	369812	709954	930173	796488	908167	314234	1.28668	0.0491516
Nipradilol	63285.6	64192.4	63377.7	63968.2	59947.9	558320	479504	262919	316955	551977	3.03828	0.0490857
asn-phe	221608	207932	373692	466781	413588	1.01959e+06	371435	416818	878927	570426	1.20151	0.048855
13-deoxytedanolide	430510	404817	849554	462119	398966	447878	606569	1.08485e+06	419196	1.55674e+06	1.04285	0.0486218
etifenin	253157	253141	567574	244146	255606	387087	654418	850429	250010	1.16847e+06	1.42678	0.0483145
Tricin	889565	845081	648497	1.20252e+06	785285	107234	307482	98665.5	280599	551250	-1.50198	0.0482135
cefalonium	501322	108182	1.39523e+06	82543.9	150984	395268	622680	326887	1.23046e+06	1.2616e+06	1.10929	0.0479489
Pipemidic acid	900157	1.10624e+06	153833	521936	468648	42050.7	116615	36194.4	40641.8	118501	-2.91601	0.0477969
Phenylacetylglycine	242152	1.24258e+06	489546	1.77655e+06	69901.3	101950	73053.1	67870.1	69474	629598	-1.83618	0.0477451
Hemibrevetoxin B	654490	938206	1.62526e+06	2.73762e+06	383001	449303	373217	1.26311e+06	581701	523622	-0.478758	0.0473778
Uridine diphosphate glucose	122668	645282	1.90655e+06	630665	400932	2.0772e+06	497635	116660	1.10151e+06	1.52978e+06	0.75946	0.046613
N-(tert-Butoxycarbonyl)-L-leucine	106794	54020.4	301925	295523	1.98222e+06	76248	54426.7	122369	50907.7	248804	-2.26543	0.0464793
Pefurazoate	789864	542853	608104	682723	1.30439e+06	754082	155904	59072.3	468782	2.27559e+06	-0.0687979	0.046281
S-(?)-Willardiine	250847	441794	561167	225342	329198	539858	960070	249658	1.00808e+06	921037	1.27682	0.0462004
(+)-Riboflavin	329269	338982	1.27571e+06	303060	250847	950786	564730	634342	1.03801e+06	1.05154e+06	1.11492	0.0459529
N-Acetyl-L-aspartic acid	588279	769560	1.21513e+06	661793	1.24126e+06	726018	437514	231570	247757	675606	-0.756461	0.0459118
Ormetoprim	899085	401921	1.85621e+06	2.06982e+06	1.39546e+06	885693	271852	644523	856269	1.4697e+06	-0.434493	0.0457747
alloxan	732464	942693	44712.7	71229.9	1.59306e+06	76362	81922	329612	90169.1	80204.6	-1.9867	0.0456448
2-Descarboxy-betanidin	38724.3	91912.8	178304	213554	114819	421100	174732	87958.5	863523	808787	2.0815	0.0454822
tolfamide	853882	27339.8	557035	979872	1.0624e+06	186946	330672	58304.9	177635	89849.9	-1.82936	0.0454274
Dihydrouridine	119868	155390	1.1838e+06	215329	526592	380383	344882	593359	1.10357e+06	1.43503e+06	1.08277	0.0453498
Perillic acid	1.74496e+06	961384	1.64073e+06	1.13425e+06	146262	934333	1.039e+06	1.37466e+06	1.49631e+06	1.49588e+06	0.582855	0.0451712
Miglitol	546030	296956	1.49501e+06	456641	702137	380446	279650	592129	405835	718795	-0.21018	0.0451578
g-Butyrobetaine	1.6185e+06	3.02569e+06	1.61703e+06	1.36797e+06	3.38843e+06	1.45782e+06	893391	3.52749e+06	1.15039e+06	1.37262e+06	0.00802254	0.0451568
FENAMIC ACID	577622	438110	1.76572e+06	782279	1.57957e+06	905553	294918	718448	747260	1.05142e+06	-0.215297	0.0447859
Asarone	52942	267895	191594	57318.9	54157.5	55275.7	54503.9	554066	52251.3	1.4749e+06	2.11095	0.044572
Eglumetad	485535	1.09641e+06	2.43915e+06	2.00479e+06	1.55836e+06	1.31252e+06	909405	824422	1.59893e+06	1.85396e+06	0.0380837	0.0445124
(-)-Lupinine	2.67012e+06	2.8133e+06	3.01496e+06	2.00075e+06	2.64644e+06	1.59336e+06	3.283e+06	994771	2.97165e+06	1.48078e+06	-0.066861	0.0445123
S(6)-acetyldihydrolipoamide	62234.6	74185.3	1.29389e+06	63497.5	103291	237771	70823.8	510275	392838	628244	0.669163	0.0441537
Helenalin	739455	348645	1.83728e+06	232132	311116	956919	461579	632427	979761	1.26606e+06	0.651902	0.044136
NAPROXOL	739454	348644	1.83728e+06	232131	311116	956918	461579	632427	979761	1.26606e+06	0.651902	0.0441359
Mocetinostat	223105	123326	976397	122430	126816	130070	126326	127100	247768	133659	-0.628176	0.0440865
Valerophenone	253028	474606	1.16925e+06	994323	271730	259563	281557	431209	357832	291118	-0.527236	0.0440783
bendiocarb	204024	968322	1.4522e+06	375486	1.43444e+06	582015	229139	630561	609856	1.09075e+06	-0.258451	0.0439632
4-acetamidobutyrate	511702	573597	357554	671749	504667	947298	975156	268959	323703	984241	0.627277	0.0437072
15-Crown-5	280309	224646	505770	286152	416088	366200	201692	450285	479435	1.59666e+06	1.04652	0.0436722
N-Acetyl-L-histidine	1.57372e+06	2.07679e+06	1.94303e+06	2.152e+06	1.85536e+06	2.48182e+06	1.91018e+06	348574	839015	648330	-0.383848	0.043596
N-Acetyl-L-carnosine	595960	1.33348e+06	442656	2.7927e+06	175275	483058	202177	248588	378628	1.5876e+06	-0.670818	0.0432272
4-Hydroxyphenylpyruvic acid	1.04033e+06	875132	1.02949e+06	927689	909167	1.50129e+06	890078	1.1027e+06	1.35109e+06	637239	0.534687	0.0431259
MFCD00020424	327576	283678	555169	302270	310644	658434	968734	735451	435329	477705	1.25256	0.043043
Glycineamide ribonucleotide	52662.8	57971.3	708222	53174.3	53456.1	309289	883112	475154	55426.6	1.1336e+06	2.01534	0.0426692
Malic acid	636623	393234	417834	872185	465895	40162.6	37023.6	64183.1	44764	82702.7	-3.04997	0.0426657
2-Ethylhexyl sulfate	993101	581648	1.10039e+06	934184	504285	195075	110279	348434	299643	742392	-0.975242	0.0425231
5,5-Dimethyl-4-(3-oxobutyl)dihydro-2(3H)-furanone	1.72045e+06	961767	1.61541e+06	1.07531e+06	766420	1.21041e+06	1.01962e+06	1.38024e+06	1.45609e+06	1.52645e+06	0.457687	0.041486
Heptanonitril	382242	195468	1.35584e+06	161855	170079	477467	171478	220506	358961	718617	0.0945377	0.0413033
INK	238003	294099	566228	226159	225330	656437	1.07877e+06	277572	841705	400352	1.38733	0.0412429
N-Methylanhalonine	499905	1.12251e+06	63271	777024	316764	46431	50753.2	202187	55425.3	51551.9	-2.24876	0.0409516
(2E,6Z)-N-Ethyl-2,6-nonadienamide	910834	753313	679236	834637	767114	608893	980300	964586	976136	986757	0.521916	0.040686
Alacepril	61878.7	63097.5	1.34038e+06	67008.8	69006.3	492083	63854.7	613553	391456	879124	1.05774	0.0406137
PGF2a ethanolamide	124204	128301	946289	130373	952025	121502	113520	125440	267226	668610	-0.710289	0.040461
Phenylalanylarginine	1.7998e+06	827761	163834	897618	611857	846548	1.13657e+06	156240	250988	64462.2	-0.530951	0.0403501
Tributyl 1,2,3-propanetricarboxylate	1.8736e+06	1.73838e+06	2.30023e+06	2.80947e+06	1.73624e+06	1.88091e+06	1.63206e+06	2.73817e+06	1.84871e+06	1.43608e+06	0.264317	0.0402901
MFCD03411993	1.87351e+06	1.73847e+06	2.29996e+06	2.80917e+06	1.73615e+06	1.88067e+06	1.63197e+06	2.73775e+06	1.8485e+06	1.43594e+06	0.264232	0.0402762
N-Acetylleucylleucine	282996	448737	772359	201850	535145	1.04242e+06	555991	522497	612139	1.01232e+06	0.992567	0.0400479
Loganin	73962.7	91336.2	667849	75028.4	70727.2	522656	1.14161e+06	132769	626725	389695	1.88847	0.0399198
Dyphylline	877064	1.84615e+06	1.01632e+06	912407	569112	508271	358812	458879	801933	797802	-0.521792	0.0398924
Maltotetraose	137182	1.1782e+06	667724	871463	251640	1.18386e+06	758024	590353	569288	994352	0.718125	0.0396214
Isopentyl cinnamate	78299.7	78317	945685	77161.5	78427.9	711444	331475	384130	611817	919357	1.60126	0.0395716
Eicosapentanoic acid	332756	726368	1.19762e+06	234479	329472	449043	582316	525045	234059	425770	0.058643	0.0395123
(E)-4-Methoxycinnamic acid	1.35461e+06	2.01825e+06	1.32959e+06	1.26797e+06	650183	376576	497931	695442	360038	1.8748e+06	-0.517929	0.0393061
MFCD00871938	187232	49805.2	943896	48783.9	41106.2	421826	309438	237370	920537	963569	1.52038	0.039279
Epiguanine	1.26999e+06	1.19547e+06	516692	1.17137e+06	236910	356852	431681	168299	154259	587510	-1.09967	0.0391731
H-DL-MET-DL-MET-OH	1.87181e+06	803731	469856	1.04072e+06	307066	109530	303959	641599	241603	1.53843e+06	-0.364483	0.0390966
(2E)-2,3-Diphenyl-3-(2-pyridinyl)acrylonitrile	1.33429e+06	1.10423e+06	143669	1.16899e+06	53726.1	253796	279822	384194	230387	842343	-0.612986	0.038872
4-(Benzyloxy)-2,3,5-trimethylbenzenethiol	220972	230779	628030	228230	142023	171783	177174	524337	306141	1.69867e+06	1.2724	0.0386969
lamtidine	46044.4	46978.7	1.1419e+06	46786.1	437268	405064	46083.4	81060.2	292140	768335	0.052524	0.0386259
Diethyl malonate	104427	47741.4	1.34026e+06	97345.3	273726	722905	1.02171e+06	52779	152907	1.02488e+06	0.922243	0.0382149
D-PANTOTHENIC ACID	5.28365e+06	2.34615e+06	3.49226e+06	1.14051e+06	1.72657e+06	1.09854e+06	2.0989e+06	1.85944e+06	1.29934e+06	3.28721e+06	-0.214324	0.0371615
10-Nitrooleate	236127	242861	1.17693e+06	262450	252679	240037	256050	1.20491e+06	260664	275953	0.6507	0.0369379
(2S,3R)-epoxiconazole	155603	1.12129e+06	176525	78874.6	78816.6	35940.6	34551.3	28652.2	34676	31326.5	-2.92314	0.0368866
6-keto Prostaglandin	354768	96682.1	1.06792e+06	169834	155756	717123	455866	309262	670283	1.11667e+06	1.13177	0.0368002
TB8545000	80108.1	99405	625333	81053.1	78919.7	528658	966631	152098	587175	403462	1.80745	0.0367075
asulam	533616	228629	259707	601591	138316	1.09242e+06	201694	594285	138774	206861	0.739675	0.0362855
Permethrinic Acid Methyl Ester	81376.9	100664	465887	85063.7	81682.2	390776	1.0919e+06	78830.6	641376	277851	1.94708	0.036136
N-Acetyl-L-leucine	46222.2	103460	505538	55208.5	941072	38246.7	33109.3	136377	45040	90898.3	-1.98763	0.0359329
thr-arg	375922	284939	205103	230428	307681	485639	410660	254501	321021	855634	0.927571	0.0357381
1-(sn-glycero-3-phospho)-1D-myo-inositol	611243	1.09396e+06	99200	477359	502727	400221	225162	175046	721665	1.29956e+06	0.171061	0.0355777
azintamide	76041.4	60328.3	224806	65551.4	104978	622244	503189	120074	556307	223245	2.20284	0.0354515
Saccharin	1.26227e+06	1.33907e+06	462363	521271	311799	458861	895184	264093	1.10805e+06	1.33637e+06	0.312923	0.0352517
Boc-Asn	229913	251052	478387	243399	437284	860300	575160	363709	553855	521870	1.05881	0.0345722
Dinaciclib	39459.2	40393.2	1.21568e+06	36684.6	765338	532081	34363.3	222618	491221	1.32627e+06	0.438474	0.0345507
noradrenaline	1.07253e+06	584603	1.37111e+06	847145	1.80658e+06	1.15822e+06	650224	1.06659e+06	988031	1.84086e+06	0.232442	0.0344485
Filociclovir	564504	336998	1.63032e+06	671150	895724	885202	592828	674059	956643	1.48913e+06	0.430596	0.0341961
DL-2,6-Diaminopimelic acid	320683	592524	805738	524582	984014	182467	164434	672070	179772	312599	-0.675004	0.0339451
Amastatin	687229	558479	370489	602366	671015	571424	778291	691216	585883	627856	0.479042	0.0338468
ACETYL PROLINE	1.86242e+06	3.14005e+06	1.59959e+06	2.1147e+06	2.7526e+06	1.69135e+06	2.07801e+06	1.56294e+06	1.55003e+06	1.72318e+06	-0.130377	0.0338167
N(6)-Methyladenosine	254554	551316	763718	203574	1.16832e+06	652618	69441.9	630829	869713	1.62292e+06	0.542952	0.0337935
1-(2-NITROPHENOXY)OCTANE	1.49992e+06	209679	1.63828e+06	1.48182e+06	807052	357627	267393	844575	511394	1.43185e+06	-0.396119	0.0334615
methyl azelate	408469	234736	1.21717e+06	461602	397681	409674	266827	570909	950915	338865	0.304484	0.0333078
2-Methylglutaric acid	185226	434514	858084	497075	365834	282194	102944	153396	393015	343303	-0.591627	0.0332744
Ala-Tyr	940560	612986	1.15277e+06	337277	379522	809978	846587	419861	993865	1.35111e+06	0.650112	0.0332374
Creatinine	988889	339259	1.60043e+06	3.19381e+06	615182	836516	491475	681098	1.0262e+06	955001	-0.416363	0.0329916
fosmidomycin	509690	160281	759630	163355	300985	411112	580308	397524	845535	826343	0.99621	0.0328845
3-Methyl-1-phenyl-2-butene	258391	988788	1.24271e+06	1.09394e+06	359929	377895	286925	1.67432e+06	292306	699603	0.308868	0.0328024
callytriol C	155073	137745	803953	159676	300676	132460	151012	328598	139240	139963	-0.336237	0.0325526
Valylvaline	1.05642e+06	658858	765920	2.10889e+06	571565	1.06237e+06	1.10152e+06	335242	874556	896649	-0.00307093	0.0322496
Perfluorohexane	299237	1.96267e+06	1.2352e+06	469000	231443	1.06245e+06	722588	523879	692522	1.40523e+06	0.378605	0.0321957
DL-TYROSINE	2.15687e+06	3.83847e+06	2.35083e+06	1.80236e+06	2.15173e+06	2.04726e+06	2.06889e+06	1.55883e+06	1.8392e+06	2.41602e+06	-0.0187213	0.0318087
Triethyl citrate	133658	123963	165037	119042	117170	119459	118439	302007	127823	1.01852e+06	1.57387	0.0317876
Tetraacetylethylenediamine	346058	62937.5	223409	880320	1.59211e+06	468405	71237.6	357001	453720	460266	-0.63178	0.031632
Temodox	53532.4	54627.9	728076	61918	56519	197384	724874	469501	72505.7	837600	1.6927	0.0316318
Aceglutamide	587354	803938	273369	653034	836854	443601	286924	87518	149785	161782	-1.28381	0.0316132
2,6-Xylidine	2.2757e+06	1.14491e+06	2.40596e+06	870072	1.57848e+06	1.66526e+06	2.11891e+06	384088	1.09486e+06	1.48995e+06	-0.0577773	0.031527
gemeprost	213391	193512	467835	208213	207681	541329	267181	397304	221518	968963	1.16377	0.0314475
(+/-)-nicotine	236390	506196	1.34e+06	340789	1.20771e+06	872744	416598	1.19689e+06	848868	925556	0.550025	0.031397
acetyltaurine	2.31557e+06	3.03594e+06	1.53261e+06	1.53676e+06	927102	1.42333e+06	1.70648e+06	799715	1.58833e+06	2.08103e+06	-0.016352	0.030896
Gedocarnil	1.30642e+06	542605	929510	1.24114e+06	371343	819622	731902	878327	1.09008e+06	818297	0.356635	0.0308659
4-Methyl-2-propyltetrahydro-2H-pyran-4-yl acetate	2.15355e+06	1.67807e+06	2.54916e+06	2.50888e+06	1.24052e+06	2.2505e+06	1.95463e+06	1.49694e+06	2.04706e+06	1.73494e+06	0.238182	0.0302428
5-Formamidoimidazole-4-carboxamide ribotide	223299	280080	305171	71288.8	379535	43392.5	43837.1	498927	350611	1.2273e+06	0.992391	0.0300369
Phenacetin	704340	688323	742427	713786	693799	702768	705643	1.03822e+06	729683	728075	0.503914	0.0298264
Caffeic acid phenethyl ester	62948.7	67467	992869	70419.8	61597.4	287478	80828.1	730702	79820.8	664270	1.08417	0.0295076
Homocitrulline	862499	1.33692e+06	413804	347543	541482	426560	812451	386863	207386	1.56671e+06	0.168722	0.0294482
Glycylglycylglycine	382619	612052	107741	293753	199956	655036	256332	90644.6	586552	534697	0.621868	0.0289343
Glucoheptonic Acid	373024	920874	51074.2	55792.8	250766	1.00462e+06	360977	46941.7	63355.1	428363	0.371635	0.0287137
15-Deoxy-娄陇12,14-prostaglandin J2-2-glycerol ester	119613	424157	375926	175839	98602.7	245042	1.25739e+06	224625	417893	178329	1.33607	0.0286458
N(6)-[(indol-3-yl)acetyl]-L-lysine	58809.8	59008.2	998493	58137	640941	769526	68904.3	56636.9	510382	1.17291e+06	0.595729	0.028567
Damascenone	276207	828431	846845	586314	295443	283973	306578	535028	339744	359384	-0.203154	0.028491
Imatinib	129640	1.11138e+06	925267	861260	92553.1	300367	172391	1.13913e+06	562724	673312	0.387061	0.0280632
1-Pentofuranosyl-2,4(1H,3H)-pyrimidinedione	355927	593612	1.08099e+06	381585	1.20421e+06	250289	200213	736438	1.15366e+06	1.75246e+06	0.387559	0.0280522
Deoxyshikonin	53871.9	56984.9	574190	53560.8	53044	356916	530480	438967	174467	461904	1.75942	0.027911
2,2,9,9-Tetramethyl-3,8-dioxa-2,9-disiladecane	482424	184354	259113	1.43538e+06	176086	139809	60151.5	105733	128158	182705	-1.72595	0.0277928
ARECOLINE	538596	559435	725153	579159	582680	272814	177891	638420	141489	151847	-0.61937	0.0276446
4beta-Phorbol	614111	553577	1.20111e+06	304543	478667	826688	639982	653174	742136	942007	0.598442	0.0267509
N-Acetylmuramic acid	281385	303828	466770	452609	130400	103511	124682	52096.6	54805.3	69329.7	-1.67217	0.0265732
2-pyridone	667763	1.47684e+06	1.2126e+06	829351	1.10981e+06	1.31695e+06	1.33893e+06	928436	1.22024e+06	605541	0.351542	0.0261214
lactide	914442	351472	473959	363952	906950	255641	248349	106311	621080	130808	-0.919731	0.0261151
Acadesine	119032	366178	288236	282625	194352	125254	226839	594229	331410	744623	1.0583	0.0261057
1,1,6-Trimethyl-1,2-dihydronaphthalene	313023	828430	846539	586313	294129	322281	305214	534835	463466	359279	-0.109507	0.0254892
Lysidine	378058	1.13557e+06	713983	451275	1.21527e+06	929041	1.15799e+06	429731	1.61705e+06	414130	0.46029	0.0254566
5-Hydroxy-N-formylkynurenine	38978.1	36127.5	420037	38018.8	36846.3	198993	133608	337779	331988	659047	1.94183	0.0253545
SEPRILOSE	658230	876771	1.30339e+06	534145	408622	368711	277280	952376	638009	995041	0.182082	0.0253257
3-Isopropyl-2,5-piperazinedione	169523	225123	673746	351295	949645	274007	949101	166473	381868	1.29299e+06	0.47541	0.0250009
Thymidine	513139	520043	552491	901363	1.36426e+06	501702	335405	210825	502469	1.03336e+06	-0.460788	0.0249929
DL-Cycloserine	350107	921703	113783	143532	251399	935710	339288	61321.5	213896	427098	0.339155	0.0249144
9-Anthryl(trimethyl)silane	54601.5	54020	659745	58928.8	56278.4	207598	452305	54195.3	468637	657836	1.36628	0.0247432
VS1180000	638740	851434	1.26593e+06	518230	407581	358219	269141	924428	618973	964193	0.175597	0.0246203
13S-hydroxyoctadecadienoic acid	1.84173e+06	1.8774e+06	2.13812e+06	1.83327e+06	529313	1.80884e+06	1.76061e+06	504707	512228	1.58878e+06	-0.123935	0.0246194
furoic acid	593163	470143	391439	682045	1.0994e+06	373844	274223	156346	497430	319280	-0.81424	0.0245446
Acetyl-L-methionine	580763	1.11651e+06	1.29586e+06	553690	818197	971918	1.09459e+06	424647	1.14838e+06	1.20931e+06	0.405485	0.0240515
melamine	105351	301079	82463.3	1.55261e+06	164804	766445	401317	108160	119013	49294.9	-0.32057	0.0239385
3-Nitroso-4-Thiazolidinecarboxylic Acid	593496	550715	383456	1.25939e+06	571574	332214	218766	111792	453610	649790	-0.738358	0.0239319
MFCD00037215	383265	339197	359819	116611	187495	650017	443341	378916	343127	275785	0.940756	0.0237788
Xanthosine	653535	718821	585071	652604	383522	91625.5	190460	262203	281617	575535	-0.798288	0.023513
Flazalone	142325	384902	230029	194391	70060.3	277277	159743	26570.1	879299	547055	1.13195	0.0234155
Tricetamide	186871	181028	648422	180159	181584	187206	225408	446403	205902	1.17676e+06	1.00181	0.0232596
metioprim	210079	757597	33748.7	974494	35224.3	40698	72922.1	142707	46102.3	339018	-1.33296	0.0232505
CZ1330000	1.68502e+06	270710	1.48477e+06	2.44507e+06	488334	277339	307065	1.42404e+06	336087	1.26074e+06	-0.364374	0.022857
beta-D-Ethyl glucuronide	195408	513404	210031	410719	183597	54850.2	45734.9	39726.2	104286	47854.6	-2.0524	0.0226292
(+)-cassaine	127234	130033	132089	129826	130175	125982	134090	618581	126574	254614	1.44252	0.0225861
valganciclovir	74348.4	78693.3	249313	97523.6	83277.2	79837.7	74871.7	322850	158741	778923	1.58161	0.0225799
Methyl 3,4,6-tri-O-methyl-alpha-D-mannopyranoside	181315	189004	181949	185255	113599	39139.7	45742.5	202788	37790.5	1.07423e+06	0.88444	0.022515
UV6326000	480649	660807	364847	668580	570555	281954	229430	234033	134609	297261	-0.934491	0.0224795
(4-Ethoxyphenyl)urea	346623	353414	162068	314107	303424	338235	324213	429540	343567	369883	0.61343	0.0224399
Ethyl trifluoroacetate	735154	1.01233e+06	560260	419963	1.22249e+06	723786	624751	282303	856019	1.26379e+06	0.0744744	0.022402
LN	113947	183549	798448	123263	137049	461101	82083	123301	542518	841774	0.852307	0.0223472
Iprovalicarb	463199	167010	219381	936171	126604	52723.7	51509.5	49581.9	49762.5	203266	-1.99261	0.022288
Brivaracetam	952833	784346	509299	1.16484e+06	625617	864197	458453	285230	819511	618555	-0.153534	0.0222262
(隆脌)-Abscisic acid	1.04631e+06	981395	877163	733471	381181	538962	238803	236463	476019	831188	-0.536166	0.0221881
(2E)-3-Methyl-4-(sulfooxy)-2-butenoic acid	356407	412130	1.18568e+06	392726	801647	672069	357666	341703	424835	1.11896e+06	0.0955982	0.0221271
Thioxanthene	61442.6	560410	58672.7	1.04682e+06	83913.7	60001	62779.8	58604.2	117993	105066	-1.83862	0.021986
pemoline	222705	135168	141490	62816.7	139903	887946	67787.1	55793.6	139909	150768	1.07594	0.0217462
YU0650000	889288	1.2338e+06	1.12621e+06	1.88176e+06	66213.8	322167	464692	834229	653820	2.33061e+06	0.14604	0.0217246
L-Proline	253701	142301	52545.4	169713	204474	444907	50369.7	113118	310019	309770	0.75534	0.0217159
Orange OT	299932	557154	421432	352867	399078	179470	353132	56011.3	154131	189402	-0.883087	0.0214842
Xanthurenic acid	482972	1.11233e+06	165435	360687	39965	45668.7	771663	119018	44041	383984	-0.341268	0.0214664
2,6-Di-tert-butyl-1,4-benzoquinone	250576	257129	470195	242364	246011	244629	376772	254069	336265	961472	0.804025	0.0214233
Valyl-4-hydroxyproline	253701	142301	52545.5	169713	234006	444907	47137.9	113119	310019	309771	0.689173	0.0213321
gamma-Glu-gln	3.56118e+06	5.41617e+06	4.56638e+06	3.46047e+06	5.17243e+06	3.38681e+06	3.26033e+06	3.74347e+06	3.15124e+06	4.78761e+06	0.016155	0.0211342
Formimidoyl-fortimicin A	226357	598572	182131	171862	168928	344946	577520	161058	382893	452531	0.778661	0.0208154
Withaferine	102871	109848	132229	101801	109952	108640	98811.2	509113	98106.3	348131	1.50242	0.0206629
Byakangelicol	549914	647996	30571.2	109534	28750.7	28682.9	69951.4	28195.1	81925.1	29017.1	-2.163	0.0203308
Diethyl (2-oxopropyl)malonate	1.92417e+06	2.32242e+06	1.52317e+06	1.50007e+06	1.02181e+06	841915	1.04193e+06	997546	1.27279e+06	1.84578e+06	-0.160716	0.020303
flutriafol	84479.4	47811.3	157561	184975	200405	404927	227495	131881	338030	234764	1.19856	0.0198953
apronalide	516939	634362	286448	435828	234520	179566	103161	75176.9	216871	233971	-1.12685	0.0198303
Trimethyl[(E)-2-(trimethylgermyl)vinyl]silane	4.24565e+06	3.88274e+06	3.16303e+06	2.04534e+06	3.48709e+06	1.06414e+06	4.28068e+06	1.71122e+06	3.54162e+06	2.58367e+06	-0.0640039	0.0198282
jamaicamide C	249084	425944	608662	275290	96361.2	303691	97263.2	94011.2	508461	153620	-0.176905	0.0197669
ACETYLSULFAPHENAZOLE	1.0148e+06	1.13915e+06	595048	853794	916951	1.04156e+06	792193	554606	735552	509146	-0.0277549	0.0197321
9-[(methylthio)nonyl]thiohydroximate	160392	57683.6	403010	54463	166836	60753.8	54525.8	51844.8	55238.6	58226	-1.24917	0.0196494
TI1090000	152111	152499	141187	142245	143866	147588	547770	150744	140737	404228	1.17928	0.0195645
zinniol	504594	562289	129651	236663	79143.4	64465.9	69917.7	60978.4	100312	61292.6	-1.72085	0.01919
4-Hydroxy-2-(4-methoxybenzyl)-3-pyrrolidinylacetat	120198	124437	473347	118025	113103	333817	466493	127282	432157	367596	1.17573	0.0191435
2-Isopropyl-9H-thioxanthen-9-one	341517	253669	152046	171463	101017	94419.4	174415	262926	119373	697835	0.680717	0.0190656
L-gamma-Glutamyl-L-leucine	346196	449031	149294	213149	129804	288381	257475	244312	128889	595658	0.509453	0.0190403
6-Hydroxy-5-methyl-4,11-dioxoundecanoic acid	85365.9	258134	695953	69397.5	309045	364270	295635	209268	400510	421920	0.537111	0.0189941
IAA-Val	127486	610266	67224.6	512500	112084	77366.6	71854.1	67738.3	68416.8	69250.5	-1.66132	0.0189398
Kojic acid	498482	429296	62354.4	495871	83124.2	81803.1	70640.6	60730.3	66935	70598.8	-1.818	0.0189378
12-Crown-4	177708	197583	372070	323144	197118	271146	276143	298577	125349	831118	0.766886	0.0189374
Moracin C	63357.5	138421	394710	89249.9	82484.3	91032.4	56588.7	55833.1	65252.5	59386.1	-0.852045	0.0187727
Cucurbitacin D	384384	427027	879523	437680	353983	403865	367142	812976	410378	387995	0.393928	0.0183102
cyclo(dehydrophenylalanyl-L-leucyl)	105664	113446	100198	107026	102146	97652.2	621017	99758	323149	97449.2	1.53111	0.0181933
Limaprost	157219	209079	152022	273686	161988	164115	516615	319983	152360	256576	0.922868	0.0179958
Capravirine	198716	40247.5	520150	40311.4	40854.9	128062	181753	68162.9	490591	558812	1.06303	0.0179121
AJ1150000	690286	887428	359722	532502	174390	218190	86962.9	312419	347841	392584	-0.596714	0.0178813
Valylproline	73828.4	84819.5	232554	77441	73998.9	87315.6	966275	63514.4	121336	91920.3	1.63884	0.0178366
5-Phospho-beta-D-ribosylamine	142021	56712.2	564243	72585.9	82937.6	276312	259545	84579.6	450586	368144	0.962953	0.0177605
Prostaglandin F3	83095.4	345407	96672.8	169080	156563	91955.6	569092	312064	87893.8	248370	0.982335	0.0177475
Nelarabine	314725	277807	674812	174724	304930	184086	68944.9	244490	283110	488949	-0.162913	0.017698
methylxanthine	40387.5	58708.9	374766	39992.6	40468.9	58161.6	148849	493504	166942	319730	1.64945	0.0176897
DL-Tryptophan	539714	229939	229765	98330.6	569452	459441	435776	344576	91531.5	394964	0.28406	0.0175321
tetrahydrocortisol	680995	698316	687224	732418	674982	707672	662015	661499	684182	681067	0.28279	0.0175012
N-(4-Amino-1-carboxybutyl)glutamic acid	439778	1.0417e+06	395468	651935	223160	407406	914846	52397.7	349010	153525	-0.252901	0.0174256
Tricrozarin A	275577	27984	266236	378448	368788	108920	124386	23079.1	61456.8	30344.6	-1.69547	0.0174141
Mevalonic acid-5P	656372	710002	467449	241651	669452	57038.1	311523	174891	762258	296523	-0.513453	0.0173934
Loxoribine	39674.4	44669.2	392652	43204.7	215438	47901.3	40750.9	37622.9	48422.2	208188	-0.781169	0.0171442
Fortimicin FU-10	770623	689356	254992	277013	354996	301396	234714	33620.4	119050	580868	-0.74668	0.0170804
3-Methyladenine	117611	121130	350231	153825	100218	386412	268334	183505	455245	208688	1.17631	0.0170202
dihydralazine	251049	121056	91738.5	220320	179146	180985	212288	243052	222219	289147	0.71021	0.0168103
4-Hydroxynonenal	386003	741888	1.22318e+06	859926	535402	474764	613529	515933	518456	1.31967e+06	0.161692	0.0168071
oxamniquine	446026	460136	672868	224987	320819	302019	834833	252350	586994	568635	0.558055	0.016361
4-(Methylthio)-2-oxobutyric acid	178109	574175	310370	325327	276421	513319	257910	138884	715165	467202	0.568111	0.0161666
Galactopinitol B	157672	38502.4	418873	65030.7	37374.7	148959	402809	38448.5	543398	34333.2	1.09149	0.0161633
Methylphenobarbital	516421	183423	565735	466468	364485	199217	116949	190702	211372	403947	-0.627601	0.0160824
Anagliptin	304797	591482	42091.9	131635	55767.6	82379.7	37547.1	35971.4	37016.6	99148.4	-1.67694	0.0160789
N6-METHYLLYSINE	557191	682891	107261	447729	416916	174854	298582	142917	308250	314969	-0.588504	0.0160516
DL-娄脕-Methoxyphenylacetic acid	214633	452571	125105	190562	402508	64940.7	84242.7	168917	67533.9	44455.4	-1.28298	0.0159686
Eterobarb	674362	600404	56298	211718	64037.1	116219	404078	107650	67559.1	139706	-0.595811	0.0157498
Riboflavin	77634.9	63266	380392	72688.6	52950.7	253152	188892	215695	325377	281980	1.36001	0.0157055
MFCD20640990	77138.3	62801	385470	72239.7	52514.9	251179	187465	214199	323383	286254	1.3495	0.0156309
Adenosine 3'5'-cyclic monophosphate	58607.7	63893.1	55684.4	57623.6	56026.9	59006.6	179229	394979	59399.1	57622.5	1.90327	0.015559
Etiracetam	119347	130295	484439	195559	454265	594408	65657.2	395536	219204	569147	0.654692	0.0155583
Proxyphylline	52380.6	59988.1	258903	61247.6	58973.9	121510	170751	252612	291194	275867	1.58203	0.0153991
Desoxycorticosterone acetate	123623	127645	133718	1.18662e+06	128878	127737	123202	126992	128506	130210	-1.05965	0.0152303
N-acetyl-9-O-acetylneuraminic acid	52660.3	51275.1	99774.4	52805.3	49046.8	44318.8	128674	71250.4	120289	494955	1.67746	0.0151446
Trenbolone	169482	222420	451113	758438	173554	170482	165688	172895	168383	171913	-0.691997	0.0150788
butralin	179333	63537.8	565483	68999.4	335673	350695	58568	83422.9	210577	345060	-0.0259671	0.0149792
3-(6-Amino-1H-purin-1-yl)-1-propanol	157810	307412	191118	86848.9	210577	172195	80785.2	527981	113337	343390	0.796285	0.0149173
anticapsin	528645	924104	885651	766099	1.029e+06	555718	2.38234e+06	193338	514876	609985	0.279503	0.0149088
Istamycin B3	273280	716093	140269	119502	105892	205256	622368	115605	236929	341210	0.459689	0.0148209
MFCD27952927	239374	505006	143902	577611	308791	151634	150354	139984	145257	171371	-0.926201	0.0146907
Galactosamine	29302.9	34213.9	182916	34341.8	28895.1	49108.2	225013	210880	226380	211848	2.01419	0.014608
gamma-Glutamyl-3-(allyldisulfanyl)alanine	851905	454750	406139	652113	341694	361848	167433	192870	444664	334780	-0.562705	0.0145346
Marimastat	103915	87361.7	81563.6	100665	79130.3	300490	185156	80463.5	248802	113409	1.30175	0.0145083
(1S,6S)-6-Aminooctahydro-1-indolizinyl acetate	502481	425185	363173	968746	483903	528478	195599	234365	681265	380404	-0.177825	0.0143148
5'-S-Methyl-5'-thioinosine	38171.8	38085.8	421738	39352.3	43991.5	142952	37929	407484	38027.2	66367.6	0.922796	0.0142884
Methylhippuric acid	66673.6	55783.3	172769	58626.2	57900.3	453239	154659	52522	136973	182167	1.50316	0.0142462
EPINEPHRINE 4-SULFATE	71477.5	70681.4	484802	73277	78437.9	176999	96808.1	151097	103958	262045	0.38947	0.0141107
Porphobilinogen	36073.7	36091.5	475238	48032.6	364205	216287	52829.9	112730	187741	346924	0.103047	0.0139342
gamma-L-glutamyl-L-tyrosine	457220	602055	121267	277440	384834	413936	165190	36260.1	259646	384364	-0.40338	0.0136964
IY9RJD7JGI	462637	208160	378349	118316	145026	117334	118150	118290	112255	122542	-0.792764	0.0136218
Propamocarb	106328	91021.5	487567	73737.1	97872.8	80535.2	318121	134854	172988	395521	0.688905	0.0136126
4-Hydroxy-5-methyl-3(2H)-thiophenone	115471	319553	588148	60457.8	130790	808810	185853	59519.3	202132	114380	0.459287	0.0135522
Seneciphylline	94498.7	102533	458032	98510.6	95209.7	209420	314639	225424	187131	282589	0.906722	0.0133512
aspergillic acid	357874	241981	211551	648474	319049	384433	64362.9	139974	406279	335299	-0.187639	0.0133413
3-oxolauric acid	56489.4	65061.4	63712.1	60777.9	62042.1	117884	57679.3	60017.7	185987	329579	1.4639	0.013267
DIGITOGENIN	327818	684944	348623	254423	252396	222021	234676	238291	225463	240611	-0.338597	0.0131263
MFCD02728197	313697	313972	151871	490803	260092	75715.3	84940.8	78062.7	76624.6	329446	-1.05648	0.0130997
desciclovir	618110	314090	373900	652634	802934	211455	542865	364358	289273	506794	-0.269691	0.0130558
beta-Fabatriose	79739.1	117662	148853	88085.9	216861	274605	89469	183913	321029	199117	0.956061	0.0130014
(+/-)12(13)-DiHOME	650092	228919	980430	439530	748686	1.03864e+06	1.11922e+06	346841	238620	348015	0.291066	0.013001
CYCLO(-SER-TYR)	521288	602183	799406	435756	92231.7	399652	475696	321583	472084	567686	0.228244	0.0129505
2-Ethyl-4,5-dimethylthiazole	409171	108781	276003	273516	244997	248460	244265	262025	251666	400261	0.393522	0.0128524
pyricarbate	203347	351051	378032	251534	264456	168818	82617.6	110657	198019	253307	-0.572103	0.0128014
imazamox	215190	257007	388192	140537	159242	245828	229996	332935	243411	481783	0.746327	0.0125877
5-Methoxy-3-indoleaceate	740260	93182.4	177421	277107	153352	129322	93765.6	127056	90180.9	178301	-0.896977	0.0125742
Otonecine	51506.5	55554.2	353701	55104	269484	53694.6	63677.2	119788	61089.7	225583	-0.337152	0.0125643
zoxazolamine	245420	425680	564550	345850	332734	510729	202840	310722	796911	318170	0.476066	0.0125489
2,3-Dimethyl-7-nitroindole	181927	245623	484243	151190	167931	235879	459433	202329	321786	262071	0.611833	0.012442
H-Met(O)-OH	62206.9	82088.8	82762.2	64429.1	126171	229578	153445	142779	194754	114178	1.26382	0.0124322
Argininosuccinic acid	239065	240531	135275	209875	213981	407042	221248	99985.7	256094	202332	0.420585	0.0123021
Tuliposide B	46863.2	44540	42459.6	48568.3	46080.3	401336	75255.4	42467.3	53719	51088.1	1.66419	0.012296
EPICAPTOPRIL	48478.4	48564.3	436556	46261.2	46577.1	218614	173263	131687	53644.2	235629	0.755319	0.0122717
L-Alanyl-L-glutamine	427586	230428	190231	604081	187466	250113	317594	58708.4	53854.1	48481.4	-0.870587	0.0122353
3,4,5-Trihydroxy-1-cyclohexenecarboxylic acid	47947.2	91382.5	236369	51404.4	309455	200935	282548	48223.4	309481	349886	0.811515	0.0120423
MFCD00060079	47848	284560	269186	55082.4	76005.9	58743.4	273616	41785.5	645045	61800.5	0.904297	0.0120343
dopamine	145709	422840	221207	456780	475219	149621	69423.7	200271	212496	211553	-0.743905	0.0120245
N-Isobutyrylglycine	86116.3	202819	341361	66009.7	92173.3	455455	437343	43346.1	176003	173385	0.991077	0.0119957
4-Phenylbutyric acid	317166	232808	681407	156955	611450	575904	163534	288129	475852	442294	0.195764	0.011913
Glycocholic acid	141573	372825	132328	134346	127373	142443	123370	435925	126267	129674	0.576817	0.0118726
Ethyl malate	604572	614023	757774	489258	337086	387398	279817	271468	286147	1.51165e+06	0.167775	0.0116705
OI1700000	604572	614023	757774	489258	337086	387398	279817	271468	286147	1.51165e+06	0.167775	0.0116705
(2E)-3-(3,4-Dimethoxyphenyl)acrylic acid	288781	403242	122990	116552	305183	117692	63655.5	143255	61995	106247	-0.999113	0.0116108
Jasmone	985816	207997	467257	609678	116747	207171	373544	122764	418195	501066	-0.271867	0.0115007
Acipimox	58983.3	60189.9	102227	52126.9	64291.7	60023.1	58104.6	174303	89479.4	336064	1.38346	0.0113172
11-dehydro Thromboxane B2	417513	582932	495219	309260	171271	220276	926708	174642	232725	255199	0.217608	0.0112814
4,4'-Methylenebis(3-chloro-2,6-diethylaniline)	667603	109890	62073.3	92183.2	63344.7	59205.6	63880.4	63171.7	57094.7	61758.8	-1.34418	0.0112429
Mimosine	77677.2	446766	144628	313003	188691	137786	102951	116535	117559	64791	-0.76521	0.011111
DIMEFURON	93348.8	84143.3	278444	89497.5	80735.5	193242	284794	181916	162355	219471	1.09772	0.0110792
Propofol	936946	285433	1.49455e+06	1.69836e+06	490176	285139	309060	1.43018e+06	337331	1.2693e+06	0.0216002	0.0110774
3-hydroxyhexadecanoylcarnitine	179682	167997	439220	314617	164951	197181	168499	171013	170771	160956	-0.17948	0.0110487
Asp-lys	253338	666205	206615	161663	584301	357659	270955	324068	132825	154309	-0.288072	0.0110203
ANDROSTENONE	290558	272369	568247	322131	277645	280423	288109	547656	314467	312032	0.433912	0.0108527
Mucronine B	262073	208505	631377	392778	195286	483823	207891	166379	412686	327347	0.222643	0.0107564
his-tyr	157369	316704	175471	167617	83246.6	78932.4	82141.6	230286	79456.1	606388	0.543148	0.0107092
Conivaptan	54674.3	79394.1	88451.3	49140.7	62425	338871	49369.9	28335.1	236512	71781	1.34542	0.0106714
Tsar	575349	285538	523601	791443	740303	491560	558280	246682	422885	284766	-0.28306	0.0106165
Carmofur	45552.7	437186	41213	52819.8	360238	97116.9	177309	221752	153114	403831	0.359977	0.0105768
Sulfuric acid	331318	359264	60886.7	336987	79517.7	75979.1	304231	54920.1	652357	96010.2	0.335562	0.0105734
Vanillin	178652	22748.1	103753	185360	241089	26437	22719.2	19725.7	26192.9	27182.2	-2.35831	0.010572
Trolox	78852.7	387925	138424	319986	93032.5	88205.8	78351.4	86792.5	95661.8	77312.8	-0.889652	0.0104727
Thymine	56187.7	303681	293414	76273.6	365044	187013	70419.6	246659	366078	555127	0.585662	0.0104189
N2-Dimethylguanosine	123813	458388	591557	276694	325888	305648	337317	63173.2	442033	773693	0.297942	0.0104185
prinoxodan	343107	214320	172914	369659	64961.2	88449.4	89568.4	127514	64314.4	566309	-0.0852407	0.0103004
HEPES	347226	512266	601930	378137	343515	368301	280754	380008	346337	335993	0.00572216	0.0101962
Haematoxylin	54746.4	57851.2	311586	59502.6	58926.5	125897	59281.5	54601	161945	101815	0.232517	0.0101419
butoctamide	138978	126620	161956	151850	181754	29101.7	104363	29759.2	31632	40076.1	-1.41559	0.0100552
undecenal	352254	462106	496148	457130	371152	666350	407855	362426	320831	381839	0.308524	0.0100516
3-Hydroxy-N-(2-oxotetrahydro-3-furanyl)butanamide	234097	226598	194886	97440.2	444629	73079.7	72384.6	75498.1	703719	310565	0.199238	0.00988775
3-Mercaptopropane-1,2-diol	70351.4	66679.3	48274.2	49589.2	210150	55977.2	53598.4	320987	125681	99573	0.933339	0.00978603
4-Methylcatechol	120297	34351.2	77815.9	36450.2	31364.7	133721	291634	31278.9	50036.5	142908	1.385	0.00976341
DH6830000	69265.3	74313.5	277749	80715.4	85966.1	87221.5	80912	67277.8	91808.5	78386.3	-0.182135	0.00972548
2-Deoxypentose	76976	58904.7	409751	99602.4	267727	158560	60820	176057	175122	347257	0.258986	0.00968728
methocarbamol	45706	48180.4	40709.4	53957.3	54016.6	97986.7	45549.5	223399	44782	91245.8	1.49531	0.0095969
Pardoprunox	53299.3	52398.9	201564	49329.3	54319.9	115474	121870	117116	166301	272564	1.2651	0.00946497
met-asn	176348	237458	194042	252948	75700.2	50745.4	66574.6	53628	47467.6	157425	-1.03419	0.00924562
N-methylethanolamine phosphate	226454	67117	99223	229701	179860	143766	244321	192702	119405	127589	0.378007	0.00920672
dapdiamide C	197377	328759	379969	162374	312349	218562	132217	112896	140089	333764	-0.34063	0.009177
Shikalkin	59567.9	58690.8	247439	61113.1	59508.6	58308.9	60910.9	57794.7	109536	57774.7	-0.116503	0.00912446
Diphenylmethylsilane	59720.1	209767	270700	323571	212107	190752	175717	240078	112008	532949	0.480665	0.0091115
tyr-gln	95158.1	44254.6	86360.3	232576	293821	57990.5	789820	44622.3	55822.7	48549	0.611458	0.00910834
2-Amino-6-hydroxyaminopurine	59330	208411	268935	321459	210719	189515	174589	238516	111427	529411	0.480812	0.00905412
Kynurenine	50967.2	50485.6	296573	50698.7	50710.7	124688	65799.2	181615	146771	279567	1.06337	0.00903581
3-Amino-5-tert-butylisoxazol	149783	163383	507009	233102	415379	229093	342779	262033	202960	453698	0.282378	0.00892855
SECONAL	59650.6	66823.3	287224	58739.9	98876.1	61160.4	58388	359575	62665.5	83174.1	0.722758	0.00886366
MFCD00085513	70109.5	129005	116375	91056.9	63663.2	90489.6	56319.6	121697	109717	346611	0.885327	0.00866769
NS1800000	111421	253478	42918.6	241181	355514	92854.1	120067	51466.1	79115.6	109281	-0.976742	0.00866691
DIBEHENIN	366367	785315	594803	431558	835790	520977	538545	155916	715580	431458	-0.144469	0.00865117
1,3-Dipropylxanthine	102203	51078.9	306254	402355	274602	86549.1	225555	79947.3	81151.9	219262	-0.479241	0.00863691
N(2)-succinyl-L-glutamic acid	28371.8	123034	46386.3	56902.4	539748	48246.3	47361.5	37556.7	97544.1	158343	-1.03662	0.00849911
acebutolol	40941.6	39514.1	277636	42195.9	38468.6	40328.3	38559.8	38961.2	112358	231713	0.34769	0.0084491
Pyridostigmine	342181	335648	447730	330502	311352	231207	343023	453626	368596	376188	0.374817	0.00843659
4-Acetamido-2-amino-6-nitrotoluene	119597	102606	148800	77912.4	130710	147711	47738	89202.7	63922.9	421500	0.568812	0.00841289
3-O-beta-D-galactosyl-sn-glycerol	116532	335172	107234	113162	298236	97255	77927	63672.4	96570.5	120746	-0.882717	0.00840295
uvaretin	59651.6	60954.1	237464	61346.2	60367.7	61668.2	69421.8	67269.3	66860.2	68412	-0.137085	0.00839649
Oglufanide	48615.4	39395.6	275833	40160.8	42628	137196	55791.6	38096.5	160630	119828	0.514819	0.00825601
4-hydroxy-4-(indol-3-ylmethyl)glutamic acid	158789	55020.4	311529	73389	46565.7	258816	218524	92519	212417	83460.1	0.794723	0.0082474
N6-Acetyl-L-lysine	1.34291e+06	1.84017e+06	2.03402e+06	1.63446e+06	2.44058e+06	1.99991e+06	1.99619e+06	1.1692e+06	1.0517e+06	1.94852e+06	0.0575727	0.00822741
Methyldopa	1.46246e+06	1.31861e+06	1.07422e+06	766399	1.01103e+06	908591	749274	523989	1.09709e+06	999566	-0.129531	0.00813935
2-Hydroxycinnamic acid	88003.1	128823	277509	89050.7	111434	82887.2	240555	166778	214900	210775	0.752103	0.00812929
Indole-3-carbidol	101893	99233.2	318976	93259.6	91107.2	290466	150105	237013	94054.9	97046.5	0.73134	0.00807527
oxiracetam	46859.4	53455.5	283183	49151.1	171857	112962	95941.8	59354.2	226265	212695	0.442685	0.00805995
7,8-dihydro-8-oxoguanine	292712	118948	259638	63001.6	108858	123086	105205	88206.9	70465.6	62256	-0.541704	0.00772466
N,N-Diethyl-2,4-dinitroaniline	124853	26140.9	104487	220154	155555	25870.7	66530.1	21041.8	24728.8	24018.1	-1.68605	0.00771036
Veronal	94998.3	118725	318351	86307.7	83654.2	86486.4	68222	193112	92530.3	210611	0.303103	0.00769376
esprocarb	87905.9	99679.6	293402	56462.8	57446.7	97006	66195.9	191526	159422	187994	0.666594	0.00760268
Trinexapac	257968	131593	145238	351737	101736	57063.8	58451.5	67704.2	80920.9	156175	-0.944892	0.00748907
Oxprenolol	383390	270273	373025	420245	232970	274765	141378	142434	187601	274825	-0.436415	0.00745936
Propentofylline	129670	158771	69772.7	58364.9	57044.9	117705	60158.8	62486.4	93649.9	274482	0.575348	0.00739047
Triethynyl(phenyl)silane	61210.7	66423.4	192753	107312	56537.4	110665	77086.5	143894	56622.3	345646	0.903909	0.00738887
1-(4-Ethoxyphenyl)-2-pyrrolidinone	42969.7	38439.4	114339	39320.4	41664.1	141940	124807	48557	180635	84151.3	1.37298	0.00738175
Scymnol	198734	203940	292663	220975	213226	207712	223797	318944	225946	231788	0.468201	0.00717163
mefexamide	58232	59833.6	178827	59876.2	59861.5	60150.5	62684.2	168259	58362.1	319882	1.01775	0.00713673
Dithizone	53250.5	49518.2	205381	254584	45173.8	42017.6	40841.6	382062	176346	40992.4	0.797443	0.00708721
4,4'-Propylenebis(2,6-piperazinedione)	211316	248220	169420	240234	277183	147938	61992.4	58654	100957	465711	-0.347913	0.00698099
Gliotoxin	44562.2	41875.7	37590.4	42911.3	46269.9	48033.1	44368.3	57430.1	71068.3	196961	1.17112	0.00696223
1,1,1-Trifluoroacetylacetone	83400.1	42808.2	222158	47862.9	85662	49254.3	114910	86387.9	230268	166107	0.740436	0.00679881
Queuosine	327879	240483	226657	104272	199583	113955	58008	55348.8	82379.3	309494	-0.657054	0.00667826
2,3-Bis(octylsulfanyl)-1-propanol	292544	687052	679050	478724	510486	858449	173882	341244	366733	819402	0.186785	0.00666436
dapdiamide A	201517	78257.1	197283	210314	262120	202564	54656	38968	79263.9	161022	-0.668413	0.00663366
Midodrine	46123.5	174763	195651	76801.9	85699.5	53990.4	49252.1	129680	99919.5	84135.3	-0.0466353	0.00661968
N-Benzoylaspartic acid	111100	118864	186649	102943	104029	110615	118654	192241	115801	257414	0.690122	0.00655536
D-Glucosamine 6-phosphate	79849.4	87648.9	120082	71921.4	72068.6	77719.2	79741.8	157791	78303.6	218709	0.843471	0.00647045
Isatin	114603	107029	288207	55095.2	207945	103295	237482	74095.5	134017	210516	0.208308	0.00646037
Arg-Asp	544673	602382	433016	381438	303878	305153	108243	273596	474691	746491	0.0116111	0.00642377
3-Hydroxyflavone	295227	94029.1	149203	162357	76093.3	55697	203472	155823	72081.2	265783	0.292323	0.00640694
S-(3-oxo-3-carboxy-n-propyl)cysteine	203046	227455	263446	237712	201609	135593	105529	277231	111304	495119	0.288454	0.00634506
Epinephrine	116819	117877	173081	118127	204746	122694	141605	112857	184465	293535	0.438703	0.00632186
Glycitin	715866	316793	619837	454911	281891	445633	353991	358676	425320	537866	0.153061	0.0063152
Diethyl fumarate	1.18015e+06	1.20955e+06	1.51777e+06	1.04296e+06	911021	215056	1.29754e+06	657199	229063	2.60178e+06	0.00211888	0.00627575
5'-Deoxy-5'-fluoroadenosine	105319	627237	227325	198624	387363	263708	219161	190712	291236	270988	-0.0659607	0.00626792
adrenaline	122026	133692	308938	119799	178916	131969	151553	169054	215762	208020	0.344729	0.00616797
Ro 20-1724	47329.5	45875.2	189020	47282.9	48474.6	45705.2	48020.8	158217	46449.3	300128	1.01492	0.0061613
3'-Hydroxycotinine, Cis-	57013.6	59706.3	271927	55153.3	152415	279068	55479.8	97063.3	127017	198253	0.584268	0.0059593
n-heptanoic acid	384787	284741	178821	89810.2	130792	115444	334778	181537	271994	109839	0.294685	0.00558831
IN00295	453458	96225	293435	361398	100839	326680	100204	123340	104511	239012	-0.250257	0.00553795
Ambrette musk	331954	353867	408449	245638	43132.6	216938	171048	178109	251734	315066	0.0698493	0.00545996
ambruticin	218340	180753	197553	202948	196820	207796	188646	193121	189321	196908	0.284445	0.00541989
Pancopride	179748	177193	183588	209054	186814	194828	183537	172777	193532	190515	0.30424	0.00528497
Cinnamoylglycine	74514.3	88672.5	91400.8	80814.4	79811.5	78765.7	82029.1	83095.5	76853.2	214277	0.611263	0.00523345
5-Indolol	69680.2	82390	203181	83955.6	93705.9	86028.5	77637	75799.2	86117.4	94865.7	-0.0119965	0.00518603
1-Vinyl-2-pyrrolidone	385248	74723.4	143962	168479	98121.7	60114.1	100888	265561	57921.6	144079	0.00678684	0.0051749
3,3-Dimethylglutaric acid	245702	370901	210471	130912	264221	110416	108691	129254	240769	540096	0.0718416	0.00512474
Cartap	208513	250243	275712	167096	167220	258840	159863	144255	194290	359200	0.324882	0.00501396
Disperse orange 3	61873.8	63023.4	134973	65981.6	63577.6	63820.6	66533.4	62169.5	62042	282233	0.67726	0.0047821
Laninamivir	93333.7	106762	99591.1	102247	97474.4	98402.5	114825	95536.8	100682	170696	0.492145	0.00474212
3,5-Dimethylpyrazole	113788	92719.8	141076	82365.4	113790	73144.4	141350	98525.5	90883.5	243507	0.504286	0.00471909
N8ONU3L3PG	161935	131628	81248	240214	125371	76450.8	75833.1	73657.7	74992.3	74042.5	-0.663068	0.00468738
Isopropyl beta-D-galactopyranoside	65199	38127.1	61727.5	37963.4	36397	40803.1	34892.7	80832.7	39148.8	160496	0.871846	0.00451829
Aldosterone	158196	154668	158243	183988	164415	171353	152349	152842	159257	167672	0.277929	0.00446835
hercynine	63900.6	51017.6	189702	58211.7	64175.3	84227.3	45311.4	110580	73022.3	82926.1	0.29963	0.00445058
Paraldehyde	173165	254191	92344.9	116453	116882	93626.9	51553.8	99481.5	72255.5	134242	-0.427848	0.00439113
UNII:N506B45LBE	64601.7	73689.1	84659.3	67893.6	77491.2	80356.3	116461	63653	101211	126332	0.669337	0.00435216
asn-val	56501.5	63661.8	37233.6	73591.8	40074.7	42404.1	54160.9	37585	43838	161076	0.53154	0.00431849
phenyl ?-D-glucoside	56595.2	61702.4	56821	63892	59357.9	59656.1	62059.7	73801.9	57694.9	135563	0.656046	0.00425388
Trimethylsilyl (2E)-3-(4-methylphenyl)acrylate	68066.4	68990	150889	66722.9	65358.1	81018.8	55983.3	48145.7	47765.9	52019.3	-0.227235	0.00418703
Falecalcitriol	191725	192768	316656	198568	193687	181717	177370	204005	181591	177281	0.106461	0.00418348
Calotropin	65673.7	66858.4	208738	80052.2	189641	81891.9	66509.3	116594	110752	275219	0.309225	0.00413641
Thiamine Disulfide	104761	302620	42161.1	36918.6	34945	33807.4	55917.4	34832.3	141960	108000	-0.190569	0.00394566
19(R)-hydroxy Prostaglandin E2	77281.3	74406.7	86174.3	70871	68683.7	84148.5	74229.4	69879.1	161153	83866.6	0.631798	0.0039375
nifuradene	325526	354639	296716	328674	190181	59070.1	145727	199334	242146	370662	-0.239911	0.00393371
Cyclo(leucylprolyl)	65407.6	76187	50544.9	173459	63517	143350	54073.4	53413.9	95006.2	52115.5	0.182926	0.0038772
CUCURBITACIN P	143547	132506	144223	141360	141272	150821	135655	137992	143100	134775	0.314544	0.00379464
3-Hydroxybenzo(a)pyrene	108005	300658	106090	111581	198490	106770	105170	94323.1	104900	156720	-0.285663	0.00375147
HIAA	107632	257932	100086	69784.1	69575.2	68397.9	149646	69705.1	71210.6	111215	-0.0434859	0.00371911
glu-asp	137574	318309	117565	120341	148163	101545	77858.2	64598.7	91448.6	353949	-0.117284	0.00365993
Gabexate	100333	118951	99940.3	101374	103496	105068	159496	98235.2	99653.3	100009	0.413875	0.00364864
4-NQO	64547.9	127910	154283	72286.5	89361.8	81296	75372.7	44606	47990.2	121052	-0.201923	0.00363701
Lily aldehyde	68674.4	69880.5	96553.2	60890.3	66777.3	69830	172988	69409.2	80039.4	67983.1	0.669809	0.00350351
5-Oxidanidyl-5-oxidanylidenenorvalylthreonine	100886	30191.3	207280	121072	138565	119383	102802	74696.1	84051.4	187501	0.167572	0.00346896
Hesperetin	58042.4	62214	178308	58310.4	58287.7	75798.1	59627.2	60404.4	60259.5	175003	0.332891	0.00336145
arg-asn	57710.3	65399.5	57898.1	59228.6	59721.9	54715.3	163073	52131.9	55385	56616.3	0.653503	0.00329365
5'-DEOXY-5'-(METHYLTHIO)-TUBERCIDIN	64265	67827.5	60853.3	68166.7	62675	64308.1	65156.4	62188.9	64589.9	117167	0.475774	0.0032858
MFCD00041326	152677	157854	295756	567722	215733	187013	159096	295010	154128	315078	0.03331	0.00324688
metharbital	31932.4	111839	173618	34122.9	206772	88775.6	33260.5	84540	84296.6	204485	0.00770073	0.00318715
Geranylfarnesyl pyrophosphate	100717	114522	101397	101540	101253	105569	102886	105369	101594	113798	0.341378	0.00314042
Probucol	125783	134237	141550	134740	128586	133152	125470	122883	134348	142532	0.294785	0.00311861
Trimethylenetetraurea	64608	65397.2	151963	64675.7	60708.6	63259.7	60909.7	61238.9	62106.2	235339	0.486074	0.003104
phe-gln	315188	363549	340905	179829	131525	253645	101232	36313.4	138408	659135	-0.00867815	0.0030822
Leonurine	315188	363549	340905	179828	131525	253645	101232	35351.3	138408	659134	-0.0105428	0.00307711
HO-dPEG8-OH	35664.1	135949	33659.5	33522.1	113770	35229.4	99389.3	112058	79369.9	34771.8	0.390135	0.00302333
p-coumaroylagmatine	48131.7	49252.5	47292.2	45985.5	44140.5	117014	46620	41406.7	48329.7	43849	0.618331	0.00302184
madecassic acid	97787	89800.4	89317	94516.4	93478.9	103878	85301.8	88509.4	98459.8	92270.9	0.318187	0.00285758
Baytoan	118075	130589	127528	128066	131593	122240	118834	126663	120041	125907	0.265578	0.00285309
MFCD00456692	69744.9	95330.1	177314	72105.3	78285.5	231827	55028.8	39444.9	127807	74677.3	0.367565	0.0028029
DIACETIN MONOPROPANOATE	37547.2	85631.3	98571.6	34786.7	86191.6	39782.4	50960.9	36266.2	69690.8	57500	-0.161624	0.00275369
1-Propanol, 2,2-bis(methoxymethyl)-, acetate	69059.1	47988.5	46217.6	103910	60613.8	46452.5	49253.3	56263.5	64138.7	90280.4	0.188412	0.00274859
Trimethyl Trimesate	41790	42582.4	110318	39593.3	38930.5	54099.4	83148.1	35461.9	83117.4	87562.3	0.629221	0.00274523
N~6~-(5-Oxo-D-isoleucyl)-L-lysine	58906.4	142780	41036.1	62437.6	42644.9	51368.7	157819	37528.7	47172.5	46288.8	0.287038	0.00274248
presqualene diphosphate	92360.6	93379.8	95392.2	111181	99289.4	103528	91958.8	92572	96128.8	101297	0.288222	0.00272491
butalbital	50082.8	47716	137549	44785.6	42423.4	40964.7	40174.7	37110.4	39927.3	149395	0.182791	0.00265414
2,6-Diamino-7-hydroxynonanedioic acid	114975	132944	84586.9	106849	175911	111369	67332.5	70921.7	83043.5	133711	-0.184721	0.00253983
KPH	66712.7	66986.1	71708.4	67711	65210.8	72459.6	77421.1	73254.6	74885.6	70849	0.448491	0.00247548
Prostaglandin F3?	88519.1	86066.6	103829	86930.6	88158.5	93656.8	82347.7	82076.1	83365	124596	0.329168	0.00245475
DIBUTOXYETHYLPHTHALATE	172312	144778	86973.3	98982.3	93686.3	88349.3	123126	86755.3	89225.5	91390.6	0.00620163	0.00245387
Diethyl [(3E)-2-oxo-3-nonen-1-yl]phosphonate	91210.7	98898.4	97003.1	108006	97511.8	100627	88439.9	99313.2	88176.8	95231.8	0.259537	0.00233186
3'-HYDROXYPENTOBARBITAL, (1'R,3'S)-(+/-)-	81711.8	98627.3	61160.5	55150.5	72973.2	62271.1	64822.8	55442.7	60841.9	118502	0.223407	0.00226982
Iriomoteolide 1a	72208.9	73520.7	72386.2	70289.9	78766.4	81085.9	70924.1	74692.9	72123.1	74045.8	0.331273	0.00218909
Pirbuterol	45901.1	45084.8	51017.7	44587.3	43610.5	41898.2	41756.4	42010.8	41276.9	97120.2	0.455058	0.00209297
prostaglandin H2 2-glyceryl ester	111883	130710	84451.7	178313	87887	82636.9	86155.6	87703	83404.6	82424.6	-0.150104	0.00208867
medicagenic acid	180096	258177	233182	217615	166389	205553	167804	167325	182192	162980	0.0802326	0.00203044
Prostaglandin K1	73153.6	79899.7	74474.6	78668.8	80469.1	84090.5	74310.9	73000.7	73085.6	75545.4	0.28128	0.00202511
Meptin	69419.3	71243.3	71420.7	72055.4	73447.3	78764.6	69839.9	72481.1	67141.2	69760.4	0.317072	0.0020048
S-acetylphosphopantotheine	68181.1	67189.8	63661.8	67319.6	66333.5	65051.3	82960.6	62616.2	62623	63406	0.330353	0.00195349
AB5950000	107916	129261	51750.6	63746.2	88118.7	63655.7	58548.1	49700	68705.4	49135.3	-0.308081	0.00195021
Sarcostin	141169	87062.3	125027	184709	87027.8	80954	236920	79653	81904.8	82812.2	0.182164	0.00193145
O-Methylsterigmatocystin	50569.3	47015.3	43703.8	53309.9	52580.8	49555.1	49131.7	46964.6	54661.3	59061.9	0.360517	0.00190739
Succinyl proline	56065.6	98839.6	134540	58275.9	154005	130285	56244.8	65298	108259	71167.5	0.0288523	0.0018669
Homaline	57544.3	59040.1	60188.8	71662	60616.2	66740.9	59338.9	57374.7	61937.5	65306.9	0.312509	0.00184134
Caffeoylcholine	91784.7	90047.6	83344.9	86379.4	103902	72021.5	52714.8	44863.2	65016	53261	-0.386872	0.0018226
Hydroxytryptophol	38221.6	109739	58092.8	49332.9	36810.2	36993.4	36118.6	37569.5	36915.6	157307	0.283606	0.00171951
(-)-Prostaglandin E1	58492	59739.4	57942.6	60660.5	61611	66207.4	57116.1	60601.9	56429.4	56982.2	0.310284	0.00170746
AMCC	83725.9	100704	52740.7	74832.3	77371.3	79614.7	56132.2	43896.8	81402.3	65835.3	0.0131617	0.00169528
Pteryxin	40558.8	46871.2	33206.9	44103.2	44090.1	39246.6	34070.2	21080.9	89709.8	44294.9	0.376444	0.00168023
TDP-2	48509.7	47521	44099.3	47985.8	45901.8	50365.8	47897	46711.2	49901	49070.1	0.371431	0.00164428
nevirapine	97218.7	95607.2	62178.7	75099.3	59842.2	71568.9	66292.9	64907.3	62155.3	60527.5	0.0734057	0.00161762
9-ribosylzeatin	29885.4	34459.3	25648.4	33639.9	28524.4	40012.4	36226.6	25970.2	41299.7	35605.2	0.519789	0.0016134
Aspirin	49350.8	42612.5	48724	42119.9	42503.1	42830.3	81184.2	41161.9	41322.3	40864.2	0.454113	0.001564
Roxatidine	59011.7	65689.1	55939.4	73573.5	62636.6	63584.2	56112.2	55889	66910.2	56829.1	0.227013	0.00155475
N-Tigloylglycine	50752.7	53097.8	47968.1	54939.1	55469.8	52392	54170	50301.2	55833.7	49784.7	0.309842	0.00154454
Isoamyl cyanide	46239.2	47317.6	47875.3	45868.6	50996.6	46408.6	50159.9	44037.6	48418.3	58347.6	0.343894	0.00147349
Ruxolitinib	55478.9	57357.7	62410.9	55601.9	55381.4	59206.1	54966.5	55734.5	55664.7	61202.3	0.317155	0.00141088
Succinobucol	51598.6	53331.3	51939.6	57934.1	53090.6	53662.1	51582.5	52675.5	52918.9	51563.8	0.288395	0.00140197
Oxymetazoline	59318.7	66028.7	58532.5	73953.1	62953.1	63417.1	56404.4	54404.9	67258.5	57124.8	0.204042	0.00137122
tilisolol	51895.1	55655.2	56860.6	54361.1	59009.5	58750.6	50012.9	54261.2	55503	53501.1	0.28078	0.00129834
Deoxyvasicinone	72875.5	108049	67021.7	91051.2	73689	66496.2	68215.9	65752.3	71685.2	74036.5	0.0605573	0.00129279
UQ1355000	51433.8	55869.1	66985.3	60726.2	54924.6	62048.2	51272.9	54883.5	50942.7	68623.5	0.296681	0.00129008
N-Acetyl-ala-ala-ala-methylester	59705	88926.3	35722.5	62394.3	71798.5	49142.9	43496.2	32676	62836.3	53407.4	-0.147609	0.0012686
Xamoterol [USAN:BAN:INN]	54775.3	53886.1	51892.4	54027.1	51083.1	51679.3	52936.5	49693	50019.6	50393.3	0.256976	0.00123759
UK3870000	41842.2	40918.8	43115.7	42107.4	41523.2	44841.5	46874.4	41306.6	39656.6	41527	0.347558	0.00122464
Vulgaxanthin-II	52298.6	57545.2	52357.2	52801	50135.2	50572.6	52279.9	52760.8	50409.6	47785.3	0.266889	0.0011881
Sinapinic acid	98594.6	206802	151318	69293.2	123283	50831.2	102787	94873.2	59819.1	297053	0.130421	0.00115779
Brassylic acid	59078.1	58348.2	65675.9	60107.9	57502.9	60987.3	56070	54421.9	59327.1	57928	0.256313	0.00115679
TRIETHYLENEGLYCOLDIACETATE	191805	137807	180009	62907.5	46772.2	67237.9	65032	78166.3	103280	239681	0.126807	0.00114912
9-Pentofuranosyl-3,9-dihydro-1H-purine-2,6-dione	35832.4	35503.5	34044.9	37201	55710.1	39190.3	37298.4	35683	38989.1	42097.9	0.227629	0.00112134
Dimethoxydiphenylsilane	37297.7	38219.9	37954	37577.9	37052.6	38457.4	41657.4	36810.7	38113.4	37054.9	0.346503	0.00109125
Aralionine A	66869.2	66785.8	71565.8	62450.9	65565.6	63059.7	62354.8	60340.3	61908.1	63620.3	0.216992	0.00107781
cetofenicol	72795	38401.8	33585.2	33764.8	33446.6	34862.7	34806.8	30874.8	38099	35210.6	0.0295631	0.00100459
7-Methylpyrido[3,4-c]psoralen	58557.8	77355.3	41077.8	55156.4	53149.6	54525.4	44056.2	32416	58316.8	44903.7	-0.00571987	0.000968354
Niflumic acid	44159.7	45293.9	34624	48339.4	44351.6	36826.1	33217.3	26429.7	55420.6	42479.7	0.110724	0.000944929
5-methylthiotetrazole	36652.5	35578.6	35570.3	40442.3	37462.4	36928.2	36239.3	33451.2	37245	36164.4	0.261635	0.000935733
Leukotriene B4	44930	48010.1	53762.7	49202.6	53753.8	49203.8	46855.9	48721.9	46692.6	46025.6	0.244296	0.000898076
Olaparib	32277.7	34453.2	33006.8	32360.1	32178.2	33089.2	33760.8	33061.1	33430.2	31285.3	0.325541	0.000884449
fluzinamide	32101.9	33379.5	30220.7	59987.1	29324.6	29633.9	43462.1	28856.8	29626.6	28544.5	0.120668	0.000769584
(Perfluorooctyl)ethanol	15882.6	32210.4	35155.7	48421.2	25312.4	34419	30105.7	35447.6	34085	18177.5	0.331596	0.000702825
bromindione	24926.2	26937.5	20746.7	27779.3	22756.1	25142.1	22685.7	18660.8	27282.1	24401.8	0.232665	0.000684884
2,3-O-isopropylidene-L-threitol	30661.1	40849	37395.8	39645.6	61959.2	32584.6	37351.4	30699.3	34207.8	47150.5	0.0321348	0.000516863
Mepindolol	54541.6	66020.7	71651.8	61880.9	63463.7	57594.6	59810.6	53885.2	53167.2	52718.5	0.123234	0.000498348

## Sheet: Table S15
Table S15 Metabolomic profiling of colonic contents in post-weaning offspring mice (Cm vs. Con)
Metabolite	Con1	Con2	Con3	Con4	Con5	Con6	Con7	Con8	Cm1	Cm2	Cm3	Cm4	Cm5	Cm6	Cm7	Cm8	log2FC	VIP
L-(+)-Lactic acid	1.83251e+08	1.00216e+08	9.06723e+07	6.38398e+08	2.0913e+08	1.1783e+08	7.66293e+08	2.80639e+08	1.06806e+08	1113565070	2.79401e+08	6.1468e+08	1.13119e+08	1.19997e+08	4.50275e+08	1.05158e+08	-0.209313	17.4157
L-Glutamic acid	8.30187e+07	1.95229e+07	3.01903e+07	2.7837e+08	2.87129e+08	4.23313e+08	4.96623e+07	5.64256e+07	5.85245e+08	1.80269e+08	4.37481e+08	4.25211e+08	2.75386e+08	2.44558e+08	5.82161e+08	1.18295e+08	0.789278	11.4449
Hypoxanthine	7.72324e+07	7.41182e+06	6.04051e+07	2.81381e+07	1.35593e+08	5.14e+07	9.45995e+07	1.03274e+08	3.06059e+08	7.58451e+07	7.38288e+07	2.0018e+08	1.22008e+08	3.18985e+08	374040766	2.45176e+08	1.18834	10.3234
Cholic acid	1.23035e+07	1.29506e+07	1.38624e+07	1.16411e+07	1.5314e+07	5.56157e+07	1.10565e+07	1.32574e+08	8.03322e+08	2.53267e+07	6.28048e+07	63313932	6.90668e+07	1.78036e+07	1.4253e+07	6.94807e+07	1.54119	8.07717
DL-Leucine	7.51505e+07	7.93334e+07	7.61326e+07	6.47258e+07	7.59024e+07	7.32137e+07	7.99225e+07	5.94188e+07	9.86918e+06	5.44171e+06	5.53797e+06	1.08456e+07	7.02318e+06	2.04126e+07	8.78577e+06	6.13884e+07	-2.64058	7.68768
Creatine	8.5685e+07	3.93934e+07	1.66765e+07	8.20739e+07	4.51589e+08	3.19348e+08	2.37746e+08	3.00611e+08	6.82571e+07	1.97104e+08	1.21327e+08	1.73777e+08	1.1938e+08	1.16754e+08	6.70675e+08	5.65397e+07	-0.414315	6.72612
Acetylcholine	9.25598e+06	7.84771e+06	9.81203e+06	1.71591e+06	3.23236e+07	6.59088e+06	1.21162e+07	2.29589e+07	3.2439e+08	9.80512e+06	1.52519e+06	552691797	2.74333e+07	8.08229e+06	3.6607e+07	1.33325e+07	2.55177	5.76334
1beta-Hydroxycholic acid	6.62652e+06	9.06345e+06	3.34051e+07	2.19967e+06	2.50282e+06	3.28047e+07	661376	4.47763e+06	4.79331e+07	8.63954e+07	8.20105e+07	8.07477e+07	2.11448e+07	9.96718e+06	1.73574e+06	1.19227e+08	1.77894	3.82651
4-carboxy-4'-sulfoazobenzene	3.78642e+07	3.9931e+07	6.04291e+07	6.19199e+07	5.84361e+07	6.84754e+07	5.11659e+07	2.93591e+07	7.01252e+07	1.84581e+07	3.60437e+07	9.04736e+07	3.02659e+07	7.99491e+07	4.86881e+07	3.63788e+07	-0.475042	2.97285
Buprenorphine	4.83006e+07	1.24293e+08	5.06386e+07	8.50286e+07	8.3079e+07	6.52327e+06	8.57462e+07	1.01699e+08	3.18856e+06	1.06912e+08	4.83787e+06	4.61906e+06	2.30609e+08	2.57862e+07	7.41272e+07	3.72688e+06	-0.756312	2.93224
4-(2-Aminophenyl)-2,4-dioxobutanoic acid	1.52492e+08	1.44592e+08	9.60903e+07	1.58915e+07	4.80944e+07	8.38807e+07	3.78573e+07	1.31967e+08	9.04136e+07	1.44675e+08	2.53428e+07	1.53772e+08	1.27833e+08	1.23048e+08	5.68407e+07	233643287	-0.0863573	2.92329
N-Acetylhistamine	7.07407e+06	8.9151e+06	1.0606e+08	5.26026e+06	1.28782e+07	1.67434e+08	706306	2.54008e+07	7.39434e+07	2.47714e+07	2.89147e+08	1.53937e+07	9.32875e+07	2.14337e+07	2.26101e+06	9.72327e+07	0.56013	2.24402
L-Pyroglutamic acid	3.89465e+07	1.22637e+07	1.4182e+07	7.57643e+07	7.00187e+07	8.65093e+07	2.47243e+07	3.11272e+07	1.08147e+08	5.91818e+07	1.34977e+08	9.29347e+07	7.92773e+07	6.26449e+07	1.41748e+08	3.21835e+07	0.589649	2.13772
Pipecolic acid	3.44143e+07	8.43132e+06	1.28361e+07	1.07049e+08	1.04412e+08	1.73936e+08	1.92115e+07	2.29194e+07	8.72643e+06	6.42256e+07	1.68475e+08	1.42515e+08	1.03637e+08	9.91106e+07	2.01209e+08	4.66825e+07	0.403017	2.12068
DA9185000	7.8769e+06	9.32871e+06	119315972	4.15264e+06	5.46189e+07	2.51436e+07	2.5696e+07	2.76976e+07	3.17147e+07	7.56632e+06	1.11861e+08	6.81562e+07	5.04262e+07	2.14492e+07	9.14338e+06	164893223	0.299783	1.98756
Proline	5.51574e+07	2.66513e+07	2.13166e+07	3.62566e+07	4.94104e+07	1.4722e+07	6.53283e+07	4.16242e+07	4.37993e+07	6.27596e+07	3.62027e+07	62931352	2.32969e+07	1.23822e+08	3.65262e+07	9.15199e+07	0.199401	1.8271
Itaconic acid	7.55957e+07	2.05541e+08	2.62446e+07	6.9659e+07	4.87784e+07	146010739	4.7133e+07	5.30552e+07	7.229e+07	3.35741e+08	4.08466e+07	2.09155e+08	6.25585e+07	4.30656e+07	1.19791e+08	5.41668e+07	-0.0834708	1.78016
DL-Lactic Acid	4.95005e+07	2.40883e+07	1.93524e+07	1.19513e+07	4.15323e+07	1.14724e+07	3.37429e+07	3.224e+07	4.18463e+07	2.32959e+07	2.39151e+07	4.33327e+07	2.09228e+07	1.21697e+08	2.43574e+07	8.90756e+07	0.371107	1.75826
N-Acetylvaline	2.0899e+07	5.94617e+06	6.86309e+06	1.34728e+07	1.22933e+07	1.38845e+07	9.84769e+06	8.47366e+06	2.75095e+07	1.36858e+07	2.05107e+07	1.07407e+07	4.17148e+07	4.03874e+07	1.98035e+07	5.51092e+07	0.930548	1.53827
Nicotinic acid	1.14282e+07	3.95094e+06	9.03763e+06	2.62568e+07	3.06131e+07	5.18475e+07	6.85537e+06	8.59783e+06	8.80893e+07	1.96238e+07	6.1073e+07	5.05186e+07	3.81428e+07	3.08566e+07	5.82329e+07	3.47008e+07	0.934195	1.49046
4-Oxoproline	2.39921e+07	2.77804e+07	2.3235e+07	2.24619e+07	2.52732e+07	2.49345e+07	1.00664e+08	2.7282e+07	3.02024e+07	1.73357e+07	2.22774e+07	2.36236e+07	2.23901e+07	1.81551e+07	2.97393e+07	2.32985e+07	-0.980296	1.4741
Diethyl phosphate	2.26702e+07	5.63112e+07	1.80695e+07	433647	424655	430667	2.51682e+07	4.55181e+07	1.61872e+07	3.41181e+07	498375	1.71582e+07	416259	2.37771e+07	8.35741e+06	8.83423e+07	-0.399441	1.40867
R79646H5Z8	2.24294e+07	2.456e+07	8.5902e+06	2.93739e+07	2.89434e+07	7.88789e+06	6.73252e+06	2.04549e+07	5.85736e+06	2.18052e+07	1.04937e+07	9.82262e+06	2.43301e+07	1.0495e+07	7.82529e+06	8.07368e+06	-1.03961	1.3043
9-HpODE	1.11253e+07	1.0791e+07	9.28098e+06	8.02367e+06	2.39981e+07	7.60179e+06	1.12706e+07	8.27175e+06	1.22396e+07	9.55151e+06	3.75617e+07	1.24552e+07	4.09826e+07	3.24417e+07	3.25268e+07	1.60142e+07	0.732195	1.21467
glutaral	6.95135e+07	6.14027e+07	2.89198e+07	7.94449e+06	1.8407e+07	2.17738e+07	2.24743e+07	5.23899e+07	2.89118e+07	6.01234e+07	8.45446e+06	5.38156e+07	4.40482e+07	4.2296e+07	2.51549e+07	7.84783e+07	-0.243282	1.17691
7-Methylguanine	1.72603e+07	1.12266e+07	2.11447e+07	1.18023e+07	1.25431e+07	4.31002e+07	2.98112e+07	3.18702e+07	9.72379e+06	1.70359e+07	1.61355e+07	2.56509e+07	1.91083e+07	1.32126e+07	1.96103e+07	1.65793e+07	-0.822771	1.16077
3,4-Dimethylbenzoic acid	4.31355e+07	5.5443e+07	3.10433e+07	881762	2.3623e+06	1.61577e+06	6.46921e+06	3.97357e+07	1.32149e+07	4.38709e+07	4.12287e+06	2.52787e+07	4.55545e+07	2.53904e+07	1.27265e+07	3.63471e+07	-0.332458	1.13234
4-Coumaric acid	3.16323e+07	1.72785e+07	6.28902e+07	6.10893e+06	7.73387e+06	6.22156e+06	6.15203e+06	1.75787e+07	2.63643e+07	4.20022e+06	5.69337e+06	1.02883e+07	6.85368e+06	7.81699e+07	1.00692e+07	4.16782e+06	-0.532734	1.11134
8-Hydroxyquinoline	6.13427e+06	1.02091e+07	9.63089e+06	1.95643e+07	7.35527e+06	5.27126e+07	8.70692e+06	503892	2.07822e+06	2.33304e+07	5.21444e+07	8.54364e+06	2.52646e+07	6.3611e+06	1.0731e+06	9.79542e+07	0.544922	1.09693
Kynurenic acid	8.58915e+06	9.34913e+06	1.03211e+07	1.04859e+07	1.02341e+07	1.0615e+07	1.09364e+07	8.87494e+06	1.18594e+07	3.69957e+06	3.72439e+06	1.42024e+06	1.72097e+06	3.35028e+06	1.27763e+06	1.77082e+06	-1.93572	1.077
Acetylcadaverine	4.31702e+07	2.63547e+07	9.37231e+07	1.62526e+07	4.16179e+07	2.45177e+07	3.22939e+07	4.50997e+07	7.49359e+07	4.29016e+07	18391790	8.22286e+07	7.04904e+07	6.51707e+07	2.79061e+07	1.02596e+08	0.0824494	0.953387
TMP	366055	1.18669e+06	1.39612e+06	969254	2.34809e+06	7.02949e+06	276182	636440	319261	607570	6.12575e+06	2.86895e+06	1.3923e+07	8.99432e+06	6.62085e+06	3.63358e+07	2.05552	0.940837
D-Sucrose	17503107	1.57118e+07	1.98356e+07	1.79806e+07	1.27189e+07	1.70363e+07	5.7885e+07	1.47366e+07	1.91693e+07	1.14923e+07	1.86862e+07	1.6809e+07	1.60885e+07	1.55076e+07	1.52458e+07	7.97116e+06	-0.933563	0.912638
Guanine	6.91011e+06	2.91705e+06	9.67575e+06	1.5397e+07	3.1826e+06	1.41454e+07	347399	1.62107e+06	3.00019e+07	4.76217e+06	6.46219e+06	1.14542e+08	1.44531e+07	5.78362e+06	2.06165e+06	2.59252e+07	1.23441	0.886041
gaboxadol	5.4997e+06	5.39568e+06	1.10703e+06	1.87118e+06	1.05379e+06	7.0485e+06	1.46008e+06	3.58088e+06	2.42018e+07	1.49584e+07	1.1212e+06	3.89017e+07	1.66399e+07	1.27472e+07	1.01109e+06	1.77233e+07	1.67957	0.868929
gemeprost	1.65963e+07	3.41598e+07	1.98425e+07	2.44385e+07	1.12723e+07	2.49485e+07	1.63727e+07	8.50725e+06	1.7635e+07	1.94689e+07	2.26568e+07	2.08803e+07	1.1943e+07	2.28462e+07	8.85463e+06	2.13772e+07	-0.579628	0.854422
Uridine	2.45701e+06	1.36288e+06	5.77509e+06	7.8839e+06	1.5761e+06	7.10499e+06	881984	813622	1.97534e+07	1.86032e+06	3.31578e+06	8.06064e+07	6.06355e+06	4.89382e+06	704784	3.46973e+07	1.77216	0.849225
7-ketodeoxycholic acid	2.7733e+07	3.06686e+07	2.84004e+07	2.47512e+07	2.14265e+07	2.76089e+07	1.746e+07	2.24821e+07	1.54605e+07	5.16159e+07	2.12666e+07	2.14051e+07	2.34255e+07	1.89299e+07	1.79531e+07	2.338e+07	-0.524666	0.842335
2-(14,15-Epoxyeicosatrienoyl) glycerol	2.21082e+07	2.37777e+07	2.2056e+07	1.82482e+07	1.70795e+07	2.106e+07	1.27575e+07	1.70485e+07	1.03423e+07	2.97558e+07	1.62735e+07	1.57548e+07	1.89954e+07	1.25914e+07	1.44449e+07	1.76818e+07	-0.650079	0.825158
9(10)-EpOME	2.15038e+07	3.52478e+07	1.98203e+07	3.63264e+07	2.85903e+07	325183	1.72735e+07	1.69297e+07	2.04331e+06	6.04101e+07	4.24882e+07	2.84426e+07	5.39907e+07	2.24332e+07	1.02167e+07	1.57615e+07	-0.0294712	0.807057
13-HODE	3.55205e+06	2.29992e+06	1.04575e+07	3.04797e+06	3.12119e+06	1.73629e+07	1.1836e+07	4.78393e+06	2.77375e+07	1.69044e+07	1.9825e+07	2.73779e+07	6.56113e+06	4.05519e+06	3.58723e+06	4.51901e+07	0.947977	0.806975
Limaprost	1.96071e+07	1.3144e+07	2.02752e+07	7.26449e+06	28104351	2.66169e+06	2.34361e+07	2.2608e+07	3.50716e+06	2.69601e+06	8.15819e+06	7.96828e+06	3.31282e+07	2.96887e+07	8.96538e+07	1.45899e+07	0.0614211	0.805771
N-Acetyl-DL-serine	1.60876e+06	6.53449e+06	3.46183e+06	388506	4.00974e+06	299653	278758	1.34108e+06	6.08689e+07	349166	340049	3.74672e+07	882722	9.03429e+06	1.23142e+06	2.77377e+07	2.25947	0.795517
Toluene	2.09199e+07	1.14696e+07	3.89598e+06	6.52451e+06	2.71943e+07	3.81053e+06	4.09727e+06	4.57727e+06	1.55141e+07	6.01776e+06	9.97101e+06	9.00949e+06	6.22381e+06	7.99484e+06	8.44079e+06	4.77663e+06	-0.744317	0.74257
Leucylproline	4.13284e+06	1.80383e+06	2.10288e+06	3.78741e+06	3.25073e+06	3.22386e+06	6.87969e+06	3.76473e+06	4.46168e+06	3.17994e+07	5.89657e+06	7.02855e+06	6.8818e+06	1.20605e+07	8.21995e+06	2.35154e+06	1.02148	0.735564
4-Methylphenol	1.20139e+07	2.91149e+07	5.42671e+07	121170	1.80187e+06	1.75424e+06	1.17882e+07	1.32397e+07	1.98539e+07	1.94557e+07	3.21244e+06	3.71709e+07	9.57245e+06	1.81197e+06	7.46757e+06	2.07835e+07	-0.718616	0.70136
Suberic acid	1.72187e+07	2.21781e+07	1.75272e+07	4.62702e+06	7.05326e+06	8.2723e+06	1.28243e+07	1.88316e+07	1.04974e+07	1.56015e+07	1.05306e+07	1.02595e+07	1.86184e+07	2.02608e+07	7.73642e+06	4.46832e+07	-0.118568	0.688047
Dibutyl Fumarate	2.79171e+07	2.2568e+07	2.68125e+07	1.62363e+07	1.63015e+07	2.547e+07	1.61896e+07	2.08511e+07	2.44397e+07	1.85459e+07	1.88287e+07	3.5768e+07	2.11763e+07	2.41335e+07	1.73097e+07	3.05763e+07	-0.344695	0.679148
Sebacic acid	2.96305e+07	3.96034e+07	3.05894e+07	1.23712e+07	1.50798e+07	1.37762e+07	1.03559e+07	2.34666e+07	1.91846e+07	2.68533e+07	1.22944e+07	2.28786e+07	2.35852e+07	1.90729e+07	1.66769e+07	4.7077e+07	-0.412861	0.656335
Dibutyl malate	7.23077e+06	2.92987e+06	3.18535e+06	1.85046e+07	2.00884e+07	2.37867e+07	6.9547e+06	5.82897e+06	3.49434e+07	1.43256e+07	2.76563e+07	3.30998e+07	1.88021e+07	1.52372e+07	3.98313e+07	8.66439e+06	0.678793	0.650626
Cyclopentanone	768380	1.26489e+06	2.32866e+07	807933	4.8458e+06	712122	47283.5	3.47839e+06	3.4678e+07	1.68096e+06	3.75457e+06	3.44403e+06	2.5805e+07	3.11331e+06	307590	3.50327e+07	1.08183	0.643416
Isobutyric acid	2.09452e+07	6.37337e+06	1.84762e+07	7.23642e+06	1.41328e+07	1.12821e+07	5.05599e+06	8.5121e+06	5.72459e+06	6.92086e+06	6.65612e+06	6.64543e+06	6.19899e+06	3.40106e+07	4.31638e+06	6.9087e+06	-0.636592	0.640116
Aminobutyric acid (GABA)	5.48667e+06	1.01967e+07	1.4173e+06	1.65586e+07	3.90753e+06	2.1067e+07	3.84078e+06	5.44493e+06	3.72503e+06	4.19826e+06	3.50162e+07	8.45409e+07	1.91568e+07	4.42401e+06	18989557	4.60173e+06	0.79942	0.618641
MFCD00135810	1.36411e+07	7.54596e+06	8.63616e+06	2.72315e+07	2.24504e+07	2.09969e+07	8.68165e+06	9.78793e+06	3.4491e+07	3.19492e+07	2.49323e+07	3.46278e+07	2.03132e+07	2.35993e+07	3.78088e+07	1.13658e+07	0.412571	0.605047
Arabinosylhypoxanthine	2.66326e+07	5.69746e+06	1.90113e+07	3.34462e+06	2.41573e+06	1.2812e+07	4.06389e+06	1.25505e+07	2.4401e+06	1.77483e+07	8.53533e+06	7.38661e+06	1.25517e+07	4.00142e+06	6.9916e+06	3.79852e+06	-0.896384	0.601998
4-Hydroxybenzoic acid	8.0373e+06	1.99217e+07	3.58796e+07	1.73461e+06	1.88923e+06	8.83938e+06	2.17642e+06	8.27859e+06	2.22337e+07	6.7524e+06	2.02263e+06	3.037e+07	3.62531e+06	9.82361e+06	3.5007e+06	2.06137e+07	-0.464335	0.596965
2-Dimethylamino-5,6-dimethyl-4-hydroxypyrimidine	1.03281e+07	1.28128e+07	1.77697e+07	5.60494e+06	4.50186e+07	8.0077e+06	1.17566e+07	7.43923e+06	2.65577e+07	1.4552e+07	42575221	1.2562e+07	1.26753e+07	9.0843e+06	7.58282e+06	7.05896e+06	-0.250004	0.591275
ACPC	3.23592e+06	1.32434e+06	5.9514e+06	2.10415e+06	6.34374e+06	1.74196e+07	1.94296e+06	2.52777e+06	4.15145e+07	3.06459e+06	1.92364e+07	1.21223e+07	1.2128e+07	8.51449e+06	3.49687e+06	2.31376e+07	1.16767	0.55857
2-(2-Chloro-4-pyrimidinyl)phenol	2.3063e+07	2.11897e+07	1.05851e+07	3.9683e+06	4.14613e+06	3.98471e+06	3.31208e+06	4.74215e+06	1.72631e+07	3.41159e+07	1.48209e+07	1.1294e+07	1.70844e+07	1.60637e+07	9.13097e+06	9.27734e+06	0.284193	0.548526
N-Acetyl-DL-glutamic acid	9.36328e+06	9.77359e+06	9.01838e+06	9.71449e+06	6.70179e+06	1.29989e+07	1.00592e+07	1.01697e+07	1.52651e+07	1.23281e+07	1.03017e+07	16124865	2.27605e+07	4.69122e+07	8.45358e+06	1.00013e+07	0.467189	0.548189
13(S)-HOTrE	2.05409e+07	1.16158e+07	1.29677e+07	8.76774e+06	4.96293e+06	1.13985e+07	1.05696e+07	1.45923e+07	1.3926e+07	1.91704e+07	5.58669e+06	1.00654e+07	5.9927e+06	1.50351e+07	1.10203e+07	4.78291e+06	-0.637386	0.538945
2-Hydroxyphenylacetic acid	1.34276e+07	2.74147e+07	3.37377e+07	222342	208219	239546	5.17369e+06	1.76086e+07	2.10952e+07	1.02709e+07	228599	2.97883e+06	205404	2.94013e+07	7.7691e+06	3.70533e+07	-0.389064	0.53502
12(13)-DiHOME	4.32819e+07	1.07211e+07	1.50704e+07	1.9366e+07	9.70314e+07	4.86105e+06	3.71825e+07	3.69159e+07	4.46684e+06	1.31818e+06	3.47232e+07	7.29481e+06	4.70727e+07	4.96694e+07	1.70258e+08	1.37234e+07	-0.0485525	0.5226
6-Hydroxypentadecanedioic acid	1.85315e+07	1.12605e+07	6.72489e+06	1.18994e+07	1.57633e+07	6.50999e+07	1.18607e+07	9.44101e+06	1.79193e+07	1.64685e+07	1.24418e+07	3.26656e+07	3.99686e+07	2.62713e+07	1.8396e+07	3.00003e+07	-0.0329712	0.513888
L-gamma-Glutamyl-L-leucine	9.4693e+06	2.14094e+07	3.98828e+07	2.01046e+06	2.49875e+06	935600	9.91628e+06	1.0367e+07	1.54354e+07	1.47988e+07	1.85113e+06	2.86993e+07	8.29087e+06	2.3984e+06	6.4031e+06	1.64388e+07	-0.684093	0.513556
4-Toluic acid	7.32872e+06	1.04066e+07	6.27875e+06	1.19923e+06	2.84738e+06	2.49547e+06	4.65707e+06	9.04488e+06	5.86178e+06	8.30954e+06	1.85489e+06	8.19875e+06	9.39597e+06	7.22158e+06	4.66637e+06	2.94248e+07	0.246048	0.511807
Urocanic acid	1.29073e+06	1.22889e+06	1.46349e+06	1.87756e+06	3.40715e+06	2.04448e+06	1.82289e+06	3.38935e+06	1.07587e+07	9.29905e+06	1.3688e+07	3.09194e+06	3.2837e+06	7.67127e+06	7.2827e+06	1.05917e+07	1.572	0.507564
castanospermine	1.06146e+07	2.14664e+07	1.70282e+07	1.0034e+07	8.24748e+06	4.14683e+06	1.513e+07	9.58485e+06	4.87904e+06	1.64567e+07	5.5163e+06	3.77808e+06	1.88956e+07	1.08398e+07	6.02451e+06	7.03014e+06	-0.826518	0.500611
Trigonelline	2.52921e+07	2.25895e+07	1.04082e+07	1.67157e+06	5.84471e+06	6.92808e+06	8.21065e+06	1.99853e+07	1.20426e+07	2.26175e+07	2.19815e+06	2.05311e+07	1.63396e+07	1.67641e+07	9.14985e+06	3.04466e+07	-0.152899	0.496242
5-Hydroxyindole-3-acetic acid	1.23111e+07	5.87599e+06	1.19792e+07	6.21367e+06	1.49622e+07	1.98888e+07	5.42617e+06	9.74081e+06	2.64786e+07	7.62065e+06	1.68562e+07	2.06492e+07	1.72101e+07	1.83248e+07	2.03717e+07	4.06735e+07	0.511467	0.493899
Phenol	2.31204e+06	2.32336e+06	2.01609e+06	5.50912e+06	797684	2.62492e+07	1.12655e+06	3.86221e+06	8.26491e+06	1.17684e+06	1.75357e+07	3.16441e+07	352478	4.32039e+06	5.27602e+06	4.63893e+06	0.221023	0.480347
Biacetyl	2.78349e+06	6.7914e+06	1.03447e+07	21514353	2.95329e+07	8.22134e+06	514235	7.41956e+06	1.62951e+07	6.30202e+06	1.38188e+07	5.21328e+07	3.30155e+07	7.40954e+06	1.15155e+06	1.24529e+07	0.173411	0.480089
Hemibrevetoxin B	1.95348e+07	5.68818e+06	1.43719e+07	3.11549e+06	3.28005e+06	9.85079e+06	4.1997e+06	1.02459e+07	3.18596e+06	1.31301e+07	6.41918e+06	5.71866e+06	8.81716e+06	4.07751e+06	6.13458e+06	5.22735e+06	-0.87	0.476536
N-Acetyl-D-galactosamine 4-sulfate	9.76694e+06	1.10369e+06	1.46667e+06	4.57576e+06	2.8772e+06	1.35938e+06	1.61833e+06	2.91778e+06	8.38903e+06	1.56954e+07	5.71581e+06	5.08768e+06	9.21263e+06	1.02473e+07	8.83368e+06	7.08935e+06	1.01117	0.467486
6-Hydroxy-5-methyl-4,11-dioxoundecanoic acid	5.84818e+06	6.96806e+06	1.08748e+07	1.04162e+07	4.46869e+06	3.15001e+06	2.47301e+06	2.98177e+06	8.26321e+06	1.42499e+06	2.9212e+06	9.87729e+06	6.84108e+06	5.54783e+06	2.95159e+06	4.41237e+06	-0.703826	0.449541
Hex-2-ulose	1.10326e+06	7.88749e+06	1.98719e+07	1.35077e+06	839466	600446	1.07936e+06	1.12296e+06	354133	2.48474e+06	541760	722816	1.80901e+06	3.2538e+06	668023	2.02918e+06	-2.02083	0.412866
1-Piperideine	1.70113e+07	9.467e+06	1.36634e+07	1.54563e+07	4.43594e+06	3.94478e+06	1.78844e+07	1.27419e+07	4.5194e+06	1.88699e+07	1.43315e+07	7.38444e+06	1.22507e+07	1.54048e+07	1.18123e+06	4.96989e+06	-0.673159	0.407008
L-alpha-lysophosphatidylcholine	1.97963e+06	1.72729e+07	7.20915e+06	8.51302e+06	9.56123e+06	367788	1.10449e+07	1.62451e+07	386846	2.68479e+07	450520	464115	2.34876e+07	935419	1.22261e+07	705556	-0.583338	0.404442
Succinic acid	2.12339e+07	1.67578e+07	1.23903e+07	1.88668e+07	3.1686e+07	9.40867e+06	3.49173e+07	2.42971e+07	1.3521e+07	2.12344e+07	1.63963e+07	2.32876e+07	1.93093e+07	3.85156e+07	3.35686e+07	2.65817e+07	-0.241986	0.402838
Succinic anhydride	5.94084e+06	5.03357e+06	4.3976e+06	5.0813e+06	5.32352e+06	4.27283e+06	5.85466e+06	5.74621e+06	7.49317e+06	2.966e+07	4.84947e+06	6.50198e+06	5.87304e+06	6.66564e+06	3.7289e+06	9.3159e+06	0.353227	0.402309
7-Methylxanthine	5.15993e+06	5.99616e+06	3.85213e+06	4.01578e+06	2.04061e+06	1.1828e+06	1.13525e+06	2.26862e+06	202827	488933	820277	637760	419495	390667	366373	133640	-3.38607	0.397082
urobilinogen	3.74129e+06	5.40496e+06	3.77167e+06	3.69759e+06	1.27831e+07	2.36624e+06	3.82731e+06	2.71136e+06	5.35298e+06	1.1564e+07	3.10557e+07	3.16935e+07	7.66087e+06	1.26227e+06	1.72959e+06	1.88711e+06	0.770511	0.393653
Homocysteic acid	3.74129e+06	5.40496e+06	3.77167e+06	3.69759e+06	1.27831e+07	2.36624e+06	3.82731e+06	2.71136e+06	5.35298e+06	1.1564e+07	3.10557e+07	3.16935e+07	7.66087e+06	1.26227e+06	1.72959e+06	1.88711e+06	0.770511	0.393653
Dodecanedioic acid	1.64329e+06	2.84487e+06	1.1249e+07	1.43956e+06	5.86114e+06	4.4509e+06	1.21527e+06	1.37735e+06	1.69851e+07	2.37242e+06	2.80154e+06	1.36861e+07	1.64075e+07	5.67546e+06	1.08695e+07	1.36571e+07	0.941327	0.393625
Tyrosol	1.57508e+06	1.50088e+06	3.72663e+06	1.9654e+06	4.47478e+06	5.2949e+06	1.32065e+06	1.79852e+06	1.87161e+07	4.10588e+06	1.17678e+07	1.94646e+07	5.29846e+06	5.00643e+06	4.82529e+06	1.0249e+07	1.36733	0.392541
N-Acetylaspartic acid	4.07626e+06	5.00603e+06	3.55403e+07	2.82351e+06	6.405e+06	3.96228e+06	1.07362e+06	5.6419e+06	2.57406e+06	5.32221e+06	7.31905e+06	1.04213e+07	3.18719e+07	2.76777e+06	3.47541e+06	2.07869e+07	-0.0877314	0.390308
3-Hydroxytetradecanedioic acid	1.39203e+06	1.16311e+06	1.65164e+06	1.93472e+06	1.64195e+06	1.87262e+06	1.47458e+06	2.2597e+06	3.70703e+06	5.83606e+06	5.47216e+06	8.51089e+06	5.80414e+06	7.91589e+06	3.56167e+06	7.58923e+06	1.39556	0.388337
Pantothenic acid	5.96782e+06	4.6049e+06	5.55682e+06	2746305	1.06639e+06	5.57727e+06	6.10063e+06	4.16434e+06	2.033e+07	2.12319e+06	7.09819e+06	2.39569e+07	1.7974e+06	1.08527e+07	2.38023e+06	2.48132e+07	0.838982	0.386432
Methylimidazoleacetic acid	3.53357e+06	8.8632e+06	4.70765e+07	356862	371725	379029	391607	7.00755e+06	1.62327e+07	1.69241e+06	370026	2.60122e+07	361300	6.63829e+06	691122	3.97462e+07	-0.256836	0.379106
8-(Methylsulfinyl)octyl isothiocyanate	3.0573e+06	5.82086e+06	1.09947e+07	2.96574e+06	3.04947e+06	2.5463e+06	2.26875e+06	2.61104e+06	739277	1.25064e+06	632321	3.5843e+06	3.06404e+06	2.29577e+06	1.04663e+06	2.53081e+06	-1.66412	0.374144
ADB-PINACA	6.26639e+06	327091	430841	1.37932e+07	4.75417e+06	1.01599e+06	1.32125e+06	2.22493e+06	1.11469e+06	9.77666e+06	1.58386e+06	3.69533e+06	3.59881e+06	4.52739e+06	1.03726e+06	699563	-0.680549	0.362371
tetrahydrocortisol	3.14316e+07	5.36374e+06	4.7575e+06	5.08652e+06	4.72551e+06	6.92714e+06	5.81338e+06	5.39711e+06	1.77411e+07	1.78183e+07	4.86258e+06	7.47288e+06	5.67811e+06	5.47551e+06	5.03823e+06	6.81229e+06	-0.460541	0.360213
Asparagine	4.75086e+06	1.08935e+07	663504	1.13647e+07	3.80509e+06	1.50297e+06	6.71435e+06	520712	760289	2.34387e+06	5.55513e+06	1.2791e+06	4.8909e+06	2.23125e+06	1.21821e+06	1.62771e+06	-1.41413	0.356092
N-(tert-Butoxycarbonyl)-L-leucine	2.19402e+07	1.26308e+07	5.58222e+06	4.9502e+06	5.58934e+06	9.29533e+06	2.99842e+06	9.78839e+06	4.64055e+06	7.32643e+06	1.1e+07	9.0284e+06	1.82769e+07	5.87769e+06	2.1676e+06	1.00088e+07	-0.524751	0.343065
Furfural	1.40573e+07	1.29986e+07	7.15139e+06	22505715	9.98225e+06	8.32703e+06	3.09601e+07	1.06958e+07	1.31188e+07	1.91535e+07	1.14816e+07	1.95369e+07	1.13727e+07	2.4079e+07	1.09327e+07	1.46863e+07	-0.35349	0.341004
7alpha-Hydroxy-3-oxochol-4-en-24-oic acid	4.47515e+06	827225	997889	2.43334e+06	1.97628e+07	802798	1.84787e+07	2.03698e+07	1.39171e+06	9.54953e+06	2.75286e+06	4.4134e+06	5.73795e+06	1.94222e+06	2.20343e+07	963510	-0.89179	0.337297
D-PANTOTHENIC ACID	2.72274e+06	389549	421866	1.07905e+06	1.65179e+06	140079	372585	1.25771e+06	651923	1.10941e+07	1.86547e+06	907839	8.92315e+06	4.02256e+06	1.04355e+06	357594	1.46021	0.336887
Traumatin	1.28718e+06	1.8595e+06	7.43955e+06	1.02402e+06	4.99105e+06	2.97154e+06	1.16574e+06	1.07429e+06	1.15548e+07	1.93044e+06	2.25338e+06	1.50443e+07	1.14456e+07	3.86229e+06	8.40453e+06	1.10452e+07	1.05648	0.335105
N-Acetyl-5-oxonorvaline	1.0201e+07	1.04343e+07	1.53687e+07	5.63978e+06	1.12715e+06	1.18886e+07	1.23126e+06	6.75759e+06	3.10254e+07	4.91495e+06	1.12385e+06	3.94183e+07	2.459e+07	1.46889e+07	933678	1.632e+07	0.510496	0.333968
monomethyl phosphate	1.99806e+06	1.68702e+06	6.27123e+06	1.27128e+06	1.07033e+06	1.25528e+06	377343	2.70538e+06	1.49389e+07	464091	914666	2.35135e+07	4.89216e+06	2.70662e+06	350550	1.84071e+07	1.33693	0.332937
g-Butyrobetaine	2.44544e+06	3.78445e+06	3.00865e+06	2.61711e+06	2.62131e+06	3.67711e+06	1.5216e+06	1.88358e+06	185614	123329	179772	162485	1.25454e+06	818974	371841	341383	-3.02056	0.330034
H-Met(O)-OH	1.17065e+06	2.42912e+06	9.14073e+06	107049	133456	342259	2.02979e+06	3.56991e+06	9.66549e+06	315180	1.17021e+06	3.93599e+06	614769	1.07438e+07	557702	2.21264e+07	0.836016	0.329735
Phloionolic acid	381977	904138	2.05317e+06	296236	290626	1.72214e+06	270397	277011	404657	342018	690122	3.77253e+07	292352	327349	284663	9.49446e+06	2.2217	0.329517
Piperidine	3.21807e+06	1.75901e+06	893039	7.35824e+06	10364548	653593	2.09136e+06	2.17272e+06	1.0511e+06	2.49889e+06	671895	670054	2.37709e+06	6.34646e+06	2.70679e+06	1.1289e+06	-1.08174	0.315894
Benzoyl peroxide	1.4714e+07	4.50247e+06	1.32743e+07	1.37947e+07	1.34672e+07	1.56909e+07	18074005	1.06089e+07	7.05668e+06	1.1687e+07	1.39301e+07	1.42739e+07	1.34237e+07	1.48877e+07	1.23169e+07	1.90142e+07	-0.384638	0.310549
Bis(2-ethylhexyl) phthalate	1.56514e+06	1.91599e+06	3.06437e+06	354353	2.58353e+06	725622	1.97379e+06	886666	3.87769e+06	1.44843e+06	788241	3.51929e+07	885628	2.61993e+06	7.63865e+06	4.7173e+06	1.4281	0.308055
5-(2,5-dihydroxyhexyl)oxolan-2-one	4.96601e+06	2.90795e+07	1.04247e+07	709542	621241	4.1726e+06	486516	8.2666e+06	1.24275e+07	690982	2.19269e+06	2.22042e+07	1.65732e+06	2.6749e+07	1.00718e+06	1.56981e+07	-0.118321	0.306345
muramic acid	1.49275e+06	1.4437e+06	458165	2.03493e+06	430785	1.77479e+07	833284	3.48891e+06	755352	2.76704e+06	8.20509e+06	194748	3.77945e+06	1.02688e+06	833601	3.34449e+06	-0.694005	0.303786
Glycine	1.19825e+06	1.94967e+06	1.63288e+06	2.99051e+06	5.80358e+06	6.13412e+06	1.26249e+06	8.53327e+06	3.01967e+06	645504	1.1276e+06	4.14661e+06	3.44432e+06	2.94138e+06	723566	5.82974e+06	-0.897568	0.3032
2-arachidonoylglycerol	1.0691e+07	510826	1.2192e+07	6.63938e+06	9.99014e+06	7.29074e+06	9.38274e+06	402501	8.99182e+06	1.19176e+07	6.11649e+06	1.26186e+07	1.41219e+07	1.03957e+07	1.06391e+07	1.97564e+07	0.289312	0.302043
(2R)-2,3-Dihydroxypropanoic acid	1.74045e+06	1.03363e+06	67116	63740.8	63334.8	60325.7	66366.4	66321.6	1.02049e+07	155793	71261.5	2.31037e+06	64455.8	2.62917e+06	60859.1	1.7107e+07	2.78623	0.301869
Frangulin B	1.49914e+07	1.04538e+07	900236	578025	1.27237e+06	812099	1.21536e+06	6.58079e+06	3.34166e+06	8.32529e+06	1.13213e+06	6.80566e+06	1.67928e+06	2.4222e+07	3.27709e+06	9.53451e+06	0.191436	0.299787
Malic acid	7.86793e+06	4.8928e+06	1.67508e+06	1.01491e+07	7.49513e+06	2.99419e+06	3.65851e+06	3.95719e+06	5.57904e+06	8.00442e+06	3.74933e+06	9.0707e+06	3.7613e+06	4.5967e+06	7.61315e+06	3.10892e+06	-0.419295	0.284647
13-deoxytedanolide	879876	3.09244e+06	778179	5.53975e+06	7.20857e+06	1.98933e+07	1.05067e+06	1.28052e+06	1.34205e+06	2.43983e+06	1.20124e+07	8.08575e+06	1.43986e+07	905482	6.598e+06	464417	-0.125021	0.278115
Acetyl-L-carnitine	2.83618e+06	2.70464e+06	4.02517e+06	5.0775e+06	2.88227e+06	2.91347e+06	194414	2.88204e+06	3.20481e+06	3.27861e+06	2.77222e+06	3.52706e+06	1.08917e+06	2.22015e+06	442867	2.1927e+06	-0.853247	0.273692
L-gamma-Glutamyl-L-valine	1.6037e+06	3.41e+06	797734	8.13354e+06	4.33447e+06	7.07992e+06	1.14231e+06	1.37338e+06	7.72876e+06	1.74554e+06	603695	8.12823e+06	4.03931e+06	3.19062e+06	1.13405e+07	2.1813e+06	-0.0403203	0.273483
1-Methylguanine	1.20202e+07	2.24381e+07	7.77437e+06	2.14312e+07	8.64587e+06	4.30794e+07	1.32238e+07	1.66711e+07	4.86199e+06	2.68403e+07	5.30927e+07	1.49261e+07	4.46655e+07	1.1157e+07	4.64271e+06	2.74304e+07	-0.0020442	0.259744
Coumarone	1.78293e+06	4.64552e+06	1.70632e+07	467489	478383	463740	599211	491705	2.84532e+06	974786	490810	3.80527e+06	471792	472796	484177	8.58554e+06	-1.18016	0.258726
4-Guanidinobutyric acid	765925	1.23386e+06	497514	1.5071e+06	654504	5.49657e+06	1.04549e+06	39469.9	327011	2.034e+06	4.14914e+06	298790	2.30632e+06	664294	125254	1.84841e+07	0.951513	0.2551
Eglumetad	4.78991e+06	3.57671e+06	4.31358e+06	761500	2.26453e+06	3.05333e+06	4.09591e+06	2.81322e+06	4.07721e+06	5.96179e+06	1.98028e+06	8.20282e+06	7.2301e+06	7.98201e+06	3.81416e+06	7.40968e+06	0.394889	0.251048
N-Acetylglucosaminitol	5.29904e+06	7.51834e+06	231052	3.24395e+06	646536	941130	1.80622e+06	4.3103e+06	560935	5.07978e+06	955097	337647	358106	545288	433503	393030	-1.99091	0.248434
Allantoin	2.0029e+07	6.58996e+06	3.31957e+06	37933.9	38972.3	38767.2	3.46016e+06	3.55071e+06	229370	7.81682e+06	40928.8	3.19236e+06	8.56365e+06	1.60799e+06	638111	1.03489e+06	-1.13851	0.247846
Tetroxoprim	2.0029e+07	6.58996e+06	3.31957e+06	36903	37913.1	37713.6	3460164	3.55071e+06	229371	7.81682e+06	39816.5	3.19236e+06	8.56365e+06	1.60799e+06	638112	1.03489e+06	-1.13847	0.247832
4'-Methoxy-3-morpholino-propiophenone	196523	37213.7	23227.3	2.21931e+06	2.8478e+06	9.05093e+06	38640.7	79836.3	1.30821e+07	1.47513e+06	7.85851e+06	6.63627e+06	4.12442e+06	1.76547e+06	1.25596e+07	488627	1.33114	0.247294
Atenolol	1.41084e+07	1.24618e+07	7.68025e+06	2.09286e+07	8.71161e+06	1.12279e+07	1.41906e+07	1.05654e+07	1.37712e+07	1.44874e+07	1.23249e+07	1.51137e+07	1.25786e+07	2.79805e+07	6.85412e+06	1.34957e+07	-0.21726	0.247097
N6,N6,N6-Trimethyl-L-lysine	7.50912e+06	6.17874e+06	2.7113e+06	5.1397e+06	5.93761e+07	4.54203e+06	2.9515e+07	2.56438e+07	8.67784e+06	2.06271e+07	8.73894e+06	1.06247e+07	1.24016e+07	7.67749e+06	8.55076e+07	3.88375e+06	-0.241212	0.246003
LU3453000	1.66732e+07	8.14549e+06	4.06569e+06	9.6986e+06	5.52103e+06	2.60199e+06	9.074e+06	1.14237e+07	587329	24740023	2.94796e+06	1.99518e+07	9.95133e+06	1.21269e+07	191029	5.33873e+06	-0.33609	0.245638
L-Alanyl-L-glutamine	8.77231e+06	2.59638e+06	3.67801e+06	6.44892e+06	9.94039e+06	697817	3.75395e+06	3.03484e+06	3.24191e+06	1.38049e+07	1.31278e+06	3.8683e+06	2.20831e+06	2.3192e+06	5.94208e+06	2.02907e+06	-0.660517	0.245364
D-Glucopyranuronic acid	3.25324e+06	3.0403e+06	3.69948e+06	4.44377e+06	4.68726e+06	4.88763e+06	389008	364497	2.53877e+06	2.69797e+06	3.08753e+06	2.81024e+06	4.2936e+06	4.58426e+06	387419	323095	-0.675058	0.243688
2,4-Dichlorobenzaldehyde	1.58603e+06	3.38597e+06	797088	8.01954e+06	4.25256e+06	6.93639e+06	1.13389e+06	1.35799e+06	7.62722e+06	1.72049e+06	3.89299e+06	7.96484e+06	3.96234e+06	3.1639e+06	1.12269e+07	2.16137e+06	0.102612	0.23978
Glu-Gly	4.34238e+06	2.55444e+06	1.10175e+07	4.95646e+06	5.17209e+06	2.68641e+06	1.78401e+06	1.89002e+06	2.25465e+06	2.62111e+06	3.32951e+06	4.9426e+06	2.5156e+06	2.94474e+06	1.18648e+07	3.48362e+06	-0.527122	0.23644
Uracil	9.53611e+06	2.6946e+06	8.29215e+06	3.67075e+06	2.83703e+06	5.34284e+06	2.29542e+06	3.26555e+06	5.84676e+06	3.50634e+06	6.17664e+06	4.00306e+06	4.28421e+06	5.78502e+06	2.34279e+06	5.66305e+06	-0.459019	0.232518
4-(4-nitrophenylazo)aniline	2.05624e+06	1.08523e+06	2.10862e+06	3.07937e+06	3.43263e+06	4.62903e+06	957868	1.53106e+06	106536	1.32347e+06	3.08383e+06	1.70974e+06	2.9978e+06	254370	185729	478289	-1.27332	0.232277
Aminolevulinic acid	3.77581e+06	426792	358690	6.3321e+06	6.73848e+06	3.71635e+06	1.93704e+06	1.07753e+06	1.38625e+06	1.33369e+06	1.13138e+07	1.21775e+06	1.01877e+06	4.18646e+06	473533	1.19894e+06	-0.444345	0.227326
Vorinostat	4.80634e+06	7.29734e+06	5.11145e+06	5.203e+06	7.92788e+06	7.58605e+06	3.86201e+06	5.57591e+06	8.0261e+06	4.19515e+06	5.03648e+06	5.44967e+06	5.24999e+06	4.90461e+06	1.13378e+07	8.03047e+06	-0.330728	0.226217
Thymidine	1.04008e+07	1.15153e+07	3.09693e+06	2.8587e+06	3.66588e+06	6.09147e+06	3.25752e+06	3.12452e+06	2.00783e+06	5.7686e+06	9.04219e+06	2.81855e+06	7.61605e+06	1.87439e+06	1.16481e+06	6.86772e+06	-0.671567	0.225329
Guanosine	4.45815e+06	3.35526e+06	1.00804e+07	1.09921e+06	1.37103e+07	961038	3.95134e+06	6.81846e+06	734940	391405	1.26873e+06	3.56229e+06	1.25591e+07	7.75557e+06	1.05211e+07	7.5876e+06	-0.403561	0.212305
Dibenzothiophene	2.33965e+07	7.62726e+06	7.1966e+06	4.65837e+06	5.15327e+06	6.32672e+06	8.94275e+06	1.03916e+07	8.55206e+06	5.53965e+06	8.80656e+06	2.23629e+07	9.48774e+06	1.95464e+07	9.76264e+06	1.88348e+07	0.00384072	0.204229
L-(-)-Asparagine	6.49805e+06	7.47971e+06	1.3958e+06	5.86203e+06	8.71066e+06	8.65025e+06	6.88217e+06	9.3725e+06	1.24717e+07	1.17056e+07	3.81344e+06	8.76992e+06	6.80034e+06	4.22301e+06	8.25233e+06	6.61039e+06	-0.293787	0.203504
pinellic acid	1.07008e+06	2.344e+06	1.14535e+06	3.76472e+06	2.1515e+06	429783	785618	1.37375e+06	8.20205e+06	1.64407e+06	460351	3.14754e+06	8.09472e+06	3.81555e+06	6.96207e+06	6.00703e+06	1.05241	0.203414
Pseudouridine	49138.5	795741	1.22069e+07	188508	675303	1.52806e+06	66871.2	392875	1.38038e+06	650397	1.87065e+06	1.39199e+06	1.15702e+06	326240	1.47332e+06	1.20272e+06	-1.29601	0.202829
N-lauroylglycine	1.11896e+06	2.01194e+06	1.60881e+06	1.7702e+06	470096	8.27056e+06	2.75977e+06	840756	1.7622e+06	589650	3.34849e+06	1.58209e+07	4.9955e+06	4.19442e+06	723935	1.23242e+07	0.720507	0.198626
(2S)-3-Hydroxy-1,2-propanediyl dibutanoate	9.68593e+06	9.39308e+06	3.33549e+06	5.12683e+06	6.09842e+06	3.16868e+06	3.75873e+06	8.48348e+06	5.39167e+06	2.76617e+07	2.23518e+06	5.86942e+06	7.35062e+06	6.26493e+06	4.5181e+06	4.05007e+06	-0.129722	0.198541
Penciclovir	8.26977e+06	6.70769e+06	2.08518e+06	2.74229e+06	2.709e+06	7.62263e+06	686448	6.45125e+06	2.10051e+06	5.80703e+06	2.67111e+06	8.57004e+06	7.79975e+06	3.00997e+06	4.25898e+06	2.80336e+06	-0.505132	0.191757
pentiapine	2.12721e+06	872741	2.04834e+06	2.9038e+06	2.09497e+06	2.93775e+06	1.62492e+06	4.67633e+06	1.50775e+06	1.85565e+06	617862	900876	1.03296e+06	2.82057e+06	3.14679e+06	1.30159e+06	-0.984873	0.189326
Hexylresorcinol	7.23218e+06	9.26291e+06	7.69791e+06	4.06576e+06	4.44944e+06	5.37497e+06	7.13321e+06	7.71811e+06	7.11971e+06	7.35336e+06	4.22969e+06	8.7455e+06	5.45247e+06	6.90123e+06	4.678e+06	9.88072e+06	-0.460821	0.18645
Sorbitan, monododecanoate	2.96618e+06	4.38963e+06	4.63969e+06	3.14644e+06	1.57925e+06	3.85347e+06	1.28943e+07	2.71339e+06	2.40984e+06	4.01993e+06	3.67663e+06	6.41497e+06	5.85213e+06	3.43369e+06	1.88517e+06	4.20671e+06	-0.615158	0.185767
2-Ethyl-2-oxazoline	2.04161e+06	5.61681e+06	1.18112e+07	1.9751e+06	2.37808e+06	9.64012e+06	673581	4.34614e+06	9.09671e+06	1.26589e+06	4.72536e+06	9.93427e+06	1.23786e+07	5.70185e+06	636665	1.69505e+07	0.161248	0.184396
pantetheine	2.90722e+06	467828	257389	2.0873e+06	3.93671e+06	536418	1.4545e+06	1.57862e+06	2.22138e+06	7.31568e+06	1.73252e+06	4.48164e+06	1.40538e+06	7.43742e+06	3.00944e+06	3.45311e+06	0.793682	0.179726
MFCD00059633	2.90719e+06	467825	257387	2.08727e+06	3.93666e+06	536415	1.45448e+06	1.5786e+06	2.22136e+06	7.31558e+06	1.7325e+06	4.4816e+06	1.40536e+06	7.43732e+06	3.00941e+06	3.45309e+06	0.793682	0.179724
(2E,6Z)-N-Ethyl-2,6-nonadienamide	1.77268e+06	2.81556e+06	2.31403e+06	2.31671e+06	2.02703e+06	9.26083e+06	1.04072e+06	2.21813e+06	2.94961e+06	2.40005e+06	4.31741e+06	8.80253e+06	3.13728e+06	2.5581e+06	1.33924e+06	2.29879e+06	-0.265942	0.179708
JO1843850	4.30902e+06	1.25677e+06	738346	1.52212e+06	628651	151910	2.7233e+06	697912	186722	1.373e+06	409949	407203	4.69468e+06	9.75206e+06	1.63721e+06	2.08202e+06	0.451906	0.177522
Prunin	5.82862e+06	1.67255e+06	3.55189e+06	2.59603e+06	3.16496e+06	4.79691e+06	2.30383e+06	2.79942e+06	3.72503e+06	5.34594e+06	293864	3.85701e+06	2.46263e+06	3.47173e+06	2.81324e+06	2.7318e+06	-0.596667	0.177357
Diroxamel fumarate	3.89214e+06	391751	245410	5.8734e+06	4.10267e+06	491112	567219	2.14917e+06	435251	3.00848e+06	724137	796656	3.25449e+06	3.35404e+06	2.23474e+06	74544	-0.743299	0.17577
Hydroxylysine	3.892e+06	391741	239749	5.8729e+06	4.10263e+06	491098	567205	2.14909e+06	435239	3.00835e+06	724122	796620	3.25445e+06	3.35403e+06	2.23471e+06	77107.8	-0.742516	0.175616
Gly-Lys	6.65529e+06	1.62909e+06	528710	1.62824e+06	1.9712e+06	849025	1.67216e+06	826896	1.05961e+06	200183	1.4207e+06	2.03503e+06	9.75216e+06	8.06096e+06	1.25152e+06	2.02927e+06	0.375294	0.166252
Galactopinitol B	2.74813e+06	332732	523315	6.29977e+06	9.02546e+06	4.16895e+06	1.02327e+06	1.94888e+06	974176	3.21459e+06	2.32167e+07	3.17878e+06	1.26052e+06	2.10801e+06	1.59712e+07	376803	0.599339	0.164298
butyl carbonate	3.9098e+06	2.79272e+06	9.27499e+06	543415	6.17978e+06	773836	2.28432e+06	3.54038e+06	969556	268143	1.07963e+06	3.01789e+06	9.31608e+06	4.38282e+06	3.38782e+06	6.31171e+06	-0.455628	0.163821
Imidazoleacetic acid	106462	127768	88639.6	3.13277e+06	707964	7.24402e+06	290503	704869	108270	861184	9.21385e+06	1.32199e+06	404124	96472	90849.2	101981	-0.294319	0.163747
8-hydroxy-deoxyguanosine	3.35714e+06	376776	332660	3.78293e+06	5.60911e+06	652848	726913	2.02227e+06	316497	1.62796e+06	1.15251e+06	528080	2.88913e+06	3.63293e+06	1.33268e+06	99961.7	-0.879615	0.163611
Cytosine	7.22407e+06	6.66377e+06	2.33934e+06	3.84592e+06	4.24668e+06	2.07752e+06	4.69242e+06	4.32115e+06	3.19026e+06	5.7032e+06	3.48149e+06	6.1732e+06	3.54025e+06	3.1678e+06	3.33963e+06	3.11044e+06	-0.659918	0.163197
Arg-Gly	653079	650327	3.3034e+06	475804	562941	6.43161e+06	256362	789808	1.67425e+06	1.40281e+06	2.52976e+06	445268	1.30547e+06	1.2065e+06	257118	803561	-0.814239	0.162708
Pyrimidine	920887	773058	239862	4.32038e+06	2.06443e+06	5.15237e+06	699109	959788	1.81416e+06	1.6973e+06	5.86358e+06	2.66861e+06	1.68759e+06	1.5558e+06	1.37498e+06	200937	-0.233684	0.162273
Toxopyrimidine	263846	341882	414680	1.88774e+06	1.37594e+06	1.75553e+06	419544	990952	450507	3.68638e+06	1.05331e+07	604111	2.92236e+06	389911	196067	2.73016e+06	1.19704	0.160914
Hippuric acid	59298.4	659858	1.25561e+06	217526	67290.6	43826.8	785683	151775	250096	385284	314767	9.34718e+06	2.70948e+06	958070	38574.8	3.76518e+06	1.79415	0.160893
EDDA	7.57877e+06	2.04714e+06	8.55753e+06	6.01832e+06	2.87963e+06	2.03812e+06	625539	3.69952e+06	6.84605e+06	8.44134e+06	4.12951e+06	5.79142e+06	3.41933e+06	8.67995e+06	4.12553e+06	2.40747e+06	-0.107148	0.158651
undecenal	3.57003e+06	2.2045e+06	2.71588e+06	2.46739e+06	1.96026e+06	2.38144e+06	2.42121e+06	3.3213e+06	518962	1.31884e+06	1.54566e+06	1.32544e+06	1.33566e+06	3.2868e+06	2.79767e+06	2.10387e+06	-0.987615	0.158086
Methyl alpha-aspartylphenylalaninate	780310	1.31857e+07	6.06392e+06	405847	2.67777e+06	4.69545e+06	354461	9.81765e+06	2.40248e+06	1.51321e+06	1.5612e+07	1.17283e+07	3.0396e+06	6.82918e+06	1.74666e+06	3.02313e+06	-0.238893	0.158073
Myristoleic acid	780310	1.31857e+07	6.06392e+06	405847	2.67777e+06	4.69545e+06	354461	9.81765e+06	2.40248e+06	1.51321e+06	1.5612e+07	1.17283e+07	3.0396e+06	6.82918e+06	1.74666e+06	3.02313e+06	-0.238893	0.158073
epsilon-(gamma-Glutamyl)-lysine	841628	1.13028e+07	1.28813e+06	678738	58509.5	3.00053e+06	1.05753e+06	232195	1.14977e+06	2.72343e+06	2.20255e+06	1.06625e+06	142616	3.58603e+06	237736	9.65681e+06	-0.374577	0.158005
Dihydrojasmone	2.03268e+06	4.91663e+06	6.82387e+06	1.92366e+06	3.74538e+06	2.10601e+06	2.27736e+06	4.14902e+06	3.4361e+06	2.72759e+06	6.03798e+06	4.42376e+06	2.30396e+06	2.06797e+06	2.71638e+06	3.14694e+06	-0.556969	0.15602
oxiracetam	5.99803e+06	1.10278e+07	1.71777e+06	3.26519e+06	2.84032e+06	2.80131e+06	7.30504e+06	9.94385e+06	1.83494e+07	5.97116e+06	2.25618e+06	4.45671e+06	8.83305e+06	1.29913e+06	3.18848e+06	6.14053e+06	-0.350128	0.154286
Tranexamic acid	5.82489e+06	1.67287e+06	3.55289e+06	2.5968e+06	3.16678e+06	4.79468e+06	2.30502e+06	2.79875e+06	3.72461e+06	5.34475e+06	2.14835e+06	3.85774e+06	2.46349e+06	3.46861e+06	2.81455e+06	2.73289e+06	-0.474239	0.153522
Dimedone	509393	476155	845201	237970	237652	444213	254985	280617	3.87044e+06	435045	222483	1.16731e+07	241608	1.45899e+06	234267	5.37778e+06	2.15283	0.153358
Stizolobic acid	1.82276e+06	1.65735e+06	1.15079e+06	6.07752e+06	2.14062e+06	3.07439e+06	1.3248e+06	1.34181e+06	668137	3.42158e+06	749137	1.94796e+06	3.49928e+06	1.94719e+06	3.76517e+06	1.03245e+06	-0.576739	0.153193
2'-Deoxyinosine	2.74425e+06	1.27779e+06	6.81045e+06	1.34716e+06	1.8298e+06	900302	2.61785e+06	1.39632e+06	6.41554e+06	1.42741e+06	2.40167e+06	7.24928e+06	3.60436e+06	3.73779e+06	6.07379e+06	8.86952e+06	0.543746	0.150622
Benserazide	3.61355e+06	1.77371e+06	9.01767e+06	1.18718e+06	1.93765e+06	1.53176e+06	1.9849e+06	949548	704842	2.07762e+06	2.27848e+06	1.5132e+06	1.0619e+06	2.37733e+06	3.29432e+06	3.56626e+06	-0.857839	0.149798
Deoxycholic acid	2.09002e+06	1.65374e+06	919641	3.50273e+06	136694	1.38773e+06	397879	380157	335808	322509	485320	1.16516e+06	1.46448e+06	560214	252946	249410	-1.6027	0.149547
15-Deoxy-12,14-prostaglandin J2-2-glycerol ester	1.56901e+06	1.07229e+06	1.13132e+07	2.27825e+06	322842	2.32904e+06	430767	1.58491e+06	1.3728e+06	649540	1.60351e+07	937190	1.37833e+06	9.63668e+06	1.26245e+06	7.24127e+06	0.483632	0.148034
PPG Acrylate n5	550500	515612	1.79765e+06	173595	182842	180962	451361	202692	2.5022e+06	1.21321e+06	173873	9.32796e+06	429499	242558	1.51119e+06	5.87881e+06	1.69726	0.147357
N-Acetyl-L-methionine	175134	1.68251e+06	465217	146997	91037.6	893133	643120	98970.3	216375	125466	420696	2.45206e+07	157672	395568	228465	419494	1.80182	0.14671
Pevonedistat	2.54145e+06	218415	99907.3	5.32183e+06	6.27408e+06	2.02169e+06	1.22018e+06	851181	7.77387e+06	3.4189e+06	2.26227e+06	4.94679e+06	1.74093e+06	1.06203e+07	3.54755e+06	1.01113e+06	0.500367	0.146627
3-Hydroxypicolinic acid	175396	1.69049e+06	466660	146961	91141.9	891966	645416	108761	216840	125587	421316	2.45337e+07	157961	396356	228414	422139	1.79555	0.146583
OB4520000	7.35029e+06	9.38632e+06	4.45048e+06	2.28757e+06	2.60842e+06	4.07538e+06	571320	7.00908e+06	5.12746e+06	6.45614e+06	3.15947e+06	6.37829e+06	7.40458e+06	4.47554e+06	1.95156e+06	6.41888e+06	-0.380309	0.144925
Indole-3-acrylic acid	100841	105379	200968	337572	443697	829499	115102	103932	1.33515e+06	980056	1.00736e+06	769531	877176	2.40221e+06	237453	5.89333e+06	2.19332	0.143312
Triflusal	672924	741448	1.86007e+06	583848	477472	992191	820712	612173	4.03419e+06	983969	1.34587e+06	4.29826e+06	1.01298e+06	1.13547e+06	1.14462e+06	8.3801e+06	1.17377	0.140273
Acamprosate	2.25087e+06	1.69397e+06	2.63423e+06	689126	2.04899e+06	1.81642e+06	1.58238e+06	1.06247e+06	2.59094e+06	4.94048e+06	4.38231e+06	2.12942e+06	3.22207e+06	2.82726e+06	2.36114e+06	4.25097e+06	0.520792	0.139333
Muscimol	477391	1.08348e+06	6.62266e+06	212792	218522	223948	77275.1	702606	9.5075e+06	157244	212078	3.41344e+06	1.99409e+06	2.95386e+06	99020	1.07245e+07	0.97888	0.13866
Setipiprant	3.0373e+06	2.15247e+06	2.55837e+06	2.15876e+06	2.75057e+06	2.70921e+06	1.86209e+06	3.70957e+06	2.10613e+06	2.4388e+06	1.51681e+06	2.08461e+06	2.13471e+06	1.99424e+06	2.31852e+06	3.05953e+06	-0.711958	0.137963
Furaneol	4.39343e+06	6.33563e+06	3.58946e+06	839589	1.37037e+06	4.37885e+06	2.56449e+06	4.39806e+06	1.27367e+06	2.21399e+06	6.8402e+06	1.84794e+06	503379	3.48219e+06	1.51067e+06	1.22782e+07	-0.348305	0.13513
MFCD12974029	1.49845e+06	1.50328e+06	3.91745e+06	2.68065e+06	786181	5.85202e+06	1.67525e+06	1.9818e+06	811794	1.39151e+06	3.55043e+06	4.21435e+06	1.48183e+06	1.77632e+06	1.03387e+06	4.77684e+06	-0.535509	0.134047
N-Acetyl-L-glutamic acid	1.00266e+06	989238	2.72486e+06	607382	319673	1.92768e+06	518103	838124	2.93306e+06	1.38052e+06	1.56617e+06	4.48513e+06	1.70892e+06	1.22098e+06	370567	9.62335e+06	0.841067	0.132968
Urothion	481821	242363	931989	355548	1.52633e+06	3.01183e+06	381533	374732	9.26687e+06	658490	4.72178e+06	2.9922e+06	2.37635e+06	1.32995e+06	682671	4.2555e+06	1.42049	0.131762
LQ1825000	196671	1.20561e+06	8.7733e+06	551519	2.27893e+06	3.01957e+06	749283	807487	2.69981e+06	1.23156e+06	6.70872e+06	2.10683e+06	1.5033e+06	449955	2.64446e+06	1.42308e+06	-0.36641	0.130232
3-(Sulfooxy)benzenepropanoic acid	2.26861e+06	4.87917e+06	2.72916e+06	3.01103e+06	1.28842e+06	3.54276e+06	1.73217e+06	1.09267e+06	2.71373e+06	2.39924e+06	3.38717e+06	2.78444e+06	1.48454e+06	1.77604e+06	1.18737e+06	3.07199e+06	-0.626277	0.13002
Diethylpyrocarbonate	325549	389383	696381	148247	152107	617132	830712	1.16415e+06	1.18686e+06	2.11456e+06	1.06425e+06	1.40786e+06	1.58983e+06	4.59762e+06	1.16644e+06	1.23005e+06	1.32938	0.129295
Melatonin	3.42309e+06	3.63095e+06	890322	6.47799e+06	2.30539e+06	3.23578e+06	7.81526e+06	3.23019e+06	1.88942e+06	7.3002e+06	2.00345e+06	1.15327e+07	5.37908e+06	1.72836e+06	821182	1.62176e+06	-0.471329	0.12893
N-ISOPENTYLACETAMIDE	710369	1.33765e+06	2.88887e+06	311521	283551	334362	267781	444241	1.41287e+07	1.31263e+06	301280	1.49372e+06	881483	3.68707e+06	1.31797e+06	1.436e+06	1.3026	0.128796
Cyclopentadecanolide	1.70191e+06	1.18455e+06	5.05889e+06	4.42792e+06	4.84563e+06	4.01156e+06	1.15762e+07	1.74522e+06	4.08065e+06	3.15693e+06	3.08046e+06	2.71984e+06	2.67358e+06	686968	5.92561e+06	8.34636e+06	-0.6027	0.127378
Thymine	1.2154e+06	4.30287e+06	1.09759e+06	223890	218905	1.93273e+06	218112	289014	9.36092e+06	1.35114e+06	297535	4.75707e+06	1.37928e+06	2.8068e+06	216663	7.92458e+06	0.951916	0.124252
asn-val	86452.1	85280.5	78493.6	80606	81610.9	81992.2	142684	256714	82463.6	82821.3	83729.4	517549	82853	2.8507e+06	81815.3	5.00785e+06	2.87086	0.124245
UROBILIN, (-)-	1.62182e+06	2.54598e+06	5.38735e+06	287179	961834	1.2698e+06	2.01718e+06	2.15733e+06	1.06344e+06	1.16756e+06	2.11335e+06	810945	4.39186e+06	2.64065e+06	128939	6.94779e+06	-0.188576	0.122949
benurestat	3.78078e+06	2.48002e+06	2.72396e+06	2.45262e+06	2.58338e+06	3.78791e+06	1.91689e+06	2.42795e+06	1.76009e+06	4.09798e+06	1.85174e+06	3.22764e+06	1.94574e+06	2.51029e+06	2.20048e+06	2.96785e+06	-0.582875	0.122785
NPPB	81013	74016.1	1.3121e+06	90545	106628	89767.1	88951.7	88760.9	1.23899e+07	96408.8	101968	140310	4.5226e+06	89388.2	146473	77267.7	2.61525	0.119992
linatine	1.17126e+06	967047	60426.3	204802	391948	41131.6	1.02373e+06	174349	64019.9	944213	286220	274328	3.44539e+06	1.43142e+06	1.5e+06	1.42336e+06	0.847396	0.11711
Caffeic acid 3-sulfate	2.15203e+06	3.78325e+06	4.19199e+06	1.30526e+06	1.45122e+06	2.31623e+06	1.60658e+06	2.33745e+06	8.00635e+06	1.21584e+06	2.14248e+06	1.58312e+07	4.63185e+06	3.35407e+06	1.17612e+06	6.83271e+06	0.565296	0.116621
1beta-1beta-Hydroxycholic acid	2.13347e+06	2.03662e+06	1.27979e+06	3.52352e+06	1.87854e+06	1.6023e+06	2.1597e+06	3.19916e+06	2.09466e+06	3.03132e+06	1.24093e+06	2.02579e+06	2.06882e+06	1.85395e+06	770572	2.15263e+06	-0.7015	0.115446
Valylvaline	4.56463e+06	639099	339654	2.67451e+06	1.10303e+06	1.2096e+06	495612	1.36668e+06	632915	1.33481e+06	1.88201e+06	1.09598e+06	923145	2.15441e+06	982139	486629	-0.794581	0.114814
11-dehydro Thromboxane B2	1.03386e+06	475034	572640	1.55129e+06	887781	2.71724e+06	760429	2.05762e+06	642867	1.02768e+06	772343	543316	942906	1.00539e+06	409355	721047	-1.12834	0.113225
Gln-Gln	3.90126e+06	1.04429e+07	1.2724e+07	197992	182206	206302	174946	8.38512e+06	1.83688e+07	1.1503e+07	213119	2.83991e+07	310431	7.20427e+06	818753	8.11201e+06	0.327908	0.11246
4-Hydroxyphenylpyruvic acid	1.68707e+06	874901	3.13588e+06	933821	1.07756e+06	917528	1.88965e+06	2.09195e+06	2.92188e+06	1.01688e+06	5.06293e+06	1.84772e+06	917080	3.46706e+06	2.51989e+06	6.55946e+06	0.505519	0.111454
5-Methylcytosine	1.30905e+06	1.71546e+06	2.89267e+06	1.24494e+06	1.77653e+06	918404	670692	1.51326e+06	6.11229e+06	847274	1.51154e+06	7.87991e+06	1.05251e+06	5.41359e+06	591849	7.36267e+06	0.78716	0.111352
Cyclohexylamine	2.25745e+06	3.94988e+06	142402	109856	111417	120642	1.33721e+06	2.09031e+06	2.47672e+06	2.16005e+06	121012	1.75836e+06	102448	5.24513e+06	538258	4.76535e+06	0.241316	0.111033
(E)-p-coumaric acid	2.40623e+06	5.06792e+06	4.48493e+06	883244	741773	1.75087e+06	1.66437e+06	3.0848e+06	2.30718e+06	2.44619e+06	2.76956e+06	2.76227e+06	4.70431e+06	2.49356e+06	685914	6.63615e+06	-0.187757	0.109166
Caffeic acid phenethyl ester	148125	514585	158617	122537	119202	126387	127345	252724	143456	152068	129241	145093	1.83455e+06	131454	125761	4.74312e+06	1.75122	0.108516
Hexanophenone	241917	1.53823e+06	476785	236759	224654	234737	238346	506900	7.66026e+06	230066	238337	4.31932e+06	221915	1.51693e+06	222677	5.2348e+06	1.7485	0.108416
2-C-methylerythritol 4-phosphate	3.3505e+06	1.69583e+06	1.73068e+06	5.67205e+06	3.38469e+06	3.60405e+06	2.07461e+06	3.33048e+06	1.79953e+06	3.64218e+06	5.41056e+06	6.0396e+06	5.20118e+06	3.60869e+06	2.32144e+06	1.56003e+06	-0.190266	0.108191
imolamine	1.08786e+07	5.49857e+06	4.99326e+06	4.33182e+06	1.657e+07	4.17321e+06	9.51756e+06	8.03575e+06	8.66165e+06	9.07623e+06	8.8693e+06	1.13372e+07	6.6432e+06	1.82696e+07	1.55787e+06	1.4221e+07	-0.126108	0.107948
Glutaric acid	1.79926e+06	1.35456e+06	1.19348e+07	1.69237e+06	2.79841e+06	2.28552e+06	712159	2.13899e+06	1.17927e+06	2.59657e+06	2.53021e+06	4.12693e+06	1.10873e+07	1.61617e+06	922832	6.73095e+06	-0.147916	0.107835
Isohomovanillic acid	299308	6.52673e+06	354568	1.84674e+06	711159	29173.1	2.22639e+06	386783	600841	2.03137e+06	744424	430145	603056	274658	730833	6.82793e+06	-0.577483	0.107623
Glycerophosphoglycerol	1.50058e+06	2.63087e+06	8.30127e+06	2.00561e+06	660580	4.46444e+06	1.11932e+06	821835	1.04668e+07	2.12532e+06	6.8666e+06	6.90308e+06	2.00159e+06	3.3949e+06	893999	7.53594e+06	0.367177	0.106961
2-[(Sulfooxy)methyl]butanoic acid	1.14762e+06	978138	7.48516e+06	955956	2.53835e+06	1.14046e+06	958230	457812	1.36587e+06	1.43966e+06	1.43113e+06	1.28688e+06	1.1062e+07	1.37884e+06	1.70917e+06	1.96501e+06	0.0647517	0.106588
Hopantenic acid	1.32117e+06	1.23456e+06	4.88281e+06	2.81606e+06	1.14321e+06	2.6542e+06	1.39412e+06	783470	1.39873e+06	8.89273e+06	6.9398e+06	2.79286e+06	4.65794e+06	1.52826e+06	190396	1.50976e+06	0.342778	0.106404
MFCD28125819	3.55534e+06	185563	1.05698e+06	50559.2	67043	272194	296863	900157	1.44056e+06	1.39045e+06	229818	487054	6.82462e+06	388812	679326	1.1833e+06	0.6024	0.105865
methyl-5-chlorpyrazin-2-carboxylat	859793	536956	742633	677131	304531	392931	246615	532941	3.32757e+06	1.25689e+06	309472	6.29725e+06	1.39527e+06	731537	255579	4.417e+06	1.4418	0.104883
4.beta.-Phorbol 12,13-dibutyrate	841160	826736	1.07194e+07	1.06891e+06	2.38549e+06	958527	120437	1.0821e+06	655516	1.57166e+06	1.46932e+06	2.46269e+06	1.02606e+07	462377	216265	5.42145e+06	-0.13958	0.104712
Succinyl proline	1.31299e+07	1.01271e+06	1.71177e+06	4.69707e+06	3.15636e+06	2.81391e+06	2.2307e+06	3.27606e+06	3.19465e+06	2.53995e+06	5.08895e+06	2.36017e+06	2.54024e+06	1.56999e+07	1.48374e+06	2.89163e+06	-0.195805	0.104462
3,5-Dihydroxybenzoic acid	2.55541e+06	2.0192e+06	3.29422e+06	1.44461e+06	1.91081e+06	5.53178e+06	3.58785e+06	4.23966e+06	1.87202e+06	2.21556e+06	2.53647e+06	3.20453e+06	3.18219e+06	3.2733e+06	3.06996e+06	4.16125e+06	-0.491519	0.104099
Leu-Leu	1.52079e+07	658971	583017	3.1788e+06	1.47109e+06	2.11437e+06	2.59038e+06	3.08271e+06	3.67013e+06	5.28941e+06	3.9874e+06	3.77528e+06	3.33538e+06	1.93342e+07	1.7637e+06	2.76536e+06	0.239227	0.103468
SR-49498	1.69472e+06	1.67263e+06	466173	3.76309e+06	483257	567690	2.85183e+06	2.00914e+06	403561	651790	2.1604e+06	1.61086e+06	1.26527e+06	432195	149170	1.86112e+06	-1.11807	0.10345
Dichlorophenylsilane	2.0739e+06	1.24902e+06	5.66173e+06	3.38725e+06	3.28357e+06	1.3744e+06	274193	1.22623e+06	4.22237e+06	2.47332e+06	1.28788e+06	1.3481e+07	4.15971e+06	2.79745e+06	244493	2.43824e+06	0.126862	0.10303
Tiemonium	993805	905883	1.07781e+06	55148.5	132824	525292	696586	846640	1.40881e+06	563880	737334	545243	449768	1.23684e+06	186094	6.84312e+06	0.700573	0.102176
MFCD03095526	977630	1.48271e+06	3.63118e+06	1.53413e+06	1.69114e+06	5.75565e+06	1.12639e+06	1.30383e+06	295470	3.90174e+06	5.59917e+06	1.24678e+06	3.50572e+06	452186	385933	441886	-0.50596	0.101422
N-Acetyl-L-leucine	3.53592e+06	346934	315505	3.10601e+06	3.40843e+06	512657	819264	1.91158e+06	260132	1.82043e+06	694600	557805	2.49096e+06	3.701e+06	1.64953e+06	71719.4	-0.666627	0.10132
1-Nitrosopiperidine	1.55764e+06	2.71485e+06	112037	2.45557e+06	1.21708e+06	146170	1.25255e+06	1.66572e+06	237142	810134	823152	351159	1.83122e+06	663564	226405	371497	-1.47397	0.101282
4-Hydroxynonenal	3.10069e+06	3.31173e+06	1.20565e+06	5.31548e+06	4.05269e+06	1.73628e+06	2.40822e+06	3.70693e+06	314427	6.67782e+06	3.66063e+06	672241	7.95588e+06	1.2032e+06	559555	561845	-0.578502	0.100989
GSNO	660869	1.42054e+06	1.15831e+06	145094	558402	613068	571254	632409	1.17367e+06	278885	869818	1.01885e+06	627016	267498	483885	7.66227e+06	0.574142	0.100739
Trifluoromethyl-bismethyl ketone	3.78189e+06	5.08814e+06	2.26492e+06	423778	1.35252e+06	1.32979e+06	630061	3.56063e+06	1.18967e+06	2.70789e+06	600309	2.13447e+06	3.07869e+06	2.08516e+06	679060	5.38236e+06	-0.556753	0.0984316
LYSINOALANINE, (S,R)-	1.20733e+06	927166	681422	98690.4	158754	63575.2	2.1476e+06	1.08416e+06	484493	1.3022e+06	205607	3.05039e+06	298293	366043	401650	4.93851e+06	0.239316	0.0976013
Asp-lys	1.45472e+06	1.17565e+06	845655	1.88664e+06	1.70473e+06	1.69591e+06	957567	1.11881e+06	1.6419e+06	2.42096e+06	4.0078e+06	2.84901e+06	5.89986e+06	1.551e+06	859981	1.99479e+06	0.561578	0.0956086
Gly-DL-Phe	2.90167e+06	4.10419e+06	908544	357845	737190	331135	327189	2.55303e+06	452538	3.19895e+06	373973	569029	959741	699595	324846	349231	-1.34368	0.0953593
Helenalin	1.92291e+06	340540	637074	841318	1.65655e+06	285554	523852	755879	1.41222e+06	1.63784e+06	1.73853e+06	1.15897e+07	938980	2.73559e+06	1.02771e+06	512613	1.02563	0.0949819
medicagenic acid	112664	120692	2.702e+06	104205	94099.7	678228	141499	106168	7.33336e+06	103057	104204	112051	845596	106871	112949	108017	0.515023	0.0944488
L-Ethionine	163794	108099	532754	80904.8	60500.1	67332	176374	80633.1	138673	138297	65360.9	6.28852e+06	1.16528e+06	683854	69357.5	2.15676e+06	2.39162	0.0933913
U-48800	2.48652e+06	1.37858e+06	4.69869e+06	1.79076e+06	1.3582e+06	3.2579e+06	1.01198e+06	1.37122e+06	987808	2.15672e+06	4.3666e+06	2.46679e+06	2.5857e+06	1.66671e+06	451693	2.43223e+06	-0.455428	0.0932598
2'-deoxymugineic acid	2.91817e+06	4.42809e+06	1.53762e+06	2.16287e+06	1.83208e+06	1.42989e+06	3.45127e+06	2.55764e+06	1.71659e+06	4.06501e+06	926383	1.27562e+06	2.83961e+06	2.55742e+06	1.0753e+06	2.233e+06	-0.737473	0.09291
APM	1.38025e+06	2.5343e+06	2.8615e+06	2.41407e+06	1.83527e+06	5.28074e+06	2.69661e+06	2.40683e+06	3.0059e+06	2.14696e+06	2.32614e+06	7.97115e+06	2.86092e+06	2.62447e+06	1.94376e+06	2.83511e+06	-0.25326	0.0923548
Diethyl 2-hydroxy-3-methylsuccinate	1.4971e+06	419318	1.12024e+06	669640	1.1334e+06	1.17226e+06	219446	2.01329e+06	597203	78788.3	948526	911668	349752	1.25334e+06	76161.6	1.12793e+06	-1.06845	0.0910429
Tetracenomycin M	60766.7	126425	198335	200132	80202.4	541258	183482	45229.2	123470	247529	427269	113709	294998	6.51609e+06	56435.3	318997	2.23576	0.0908202
Asarone	563077	1.02068e+06	1.93239e+06	472169	441469	452020	662221	541957	6.75594e+06	405468	445743	6.00658e+06	466716	2.13929e+06	516105	4.5459e+06	1.17998	0.0905131
Tolycaine	3.27963e+06	4.79908e+06	2.38631e+06	639576	754486	977999	2.31641e+06	3.25173e+06	2.11636e+06	2.382e+06	895124	2.9993e+06	1.66847e+06	2.07443e+06	1.24218e+06	3.53583e+06	-0.657366	0.0897153
Chaparrin	3.21438e+06	626818	409074	3.30368e+06	2.02639e+06	983653	785166	1.58278e+06	1.04493e+06	2.54165e+06	1.32577e+06	1.96153e+06	1.14841e+06	3.04685e+06	1.98082e+06	479342	-0.381725	0.0892367
callystatin A	9.7803e+06	2.28832e+06	3.2242e+06	5.48695e+06	3.45756e+06	2.2507e+06	2.53989e+06	3.0312e+06	2.76053e+06	5.27056e+06	3.1842e+06	5.29058e+06	4.09226e+06	1.11374e+07	3.25371e+06	2.09448e+06	-0.221076	0.0891176
Norgestrel	3.94176e+06	527251	637862	3.27344e+06	1.73664e+06	792650	717872	1.34126e+06	1.07125e+06	2.15522e+06	1.02553e+06	2.49364e+06	1.23052e+06	3.39437e+06	2.00406e+06	501085	-0.363853	0.087817
Ubiquinone Q4	3.65357e+06	357039	1.65695e+06	2.12697e+06	1.90496e+06	1.16189e+06	1.50214e+06	1.28168e+06	1.52051e+06	518186	2.05937e+06	1.10246e+06	1.15036e+06	3.17806e+06	807691	1.84971e+06	-0.558019	0.0876766
Tenidap	2.66881e+06	3.74576e+06	517644	72673.4	442232	68662.8	72078.6	2.38179e+06	76740.3	2.96762e+06	80175.1	82874	658990	416933	77354.9	70477.5	-1.69229	0.0875293
Histamine	546948	1.10218e+06	3.72468e+06	315326	582149	257293	201417	166041	174007	268163	175543	374099	343828	459876	596882	360121	-1.85662	0.087515
3-Isopropyl-2,5-piperazinedione	1.21908e+06	435786	204415	4.31824e+06	401010	157272	2.83438e+06	1.25091e+06	505253	1.52169e+06	763991	915579	860592	1.88302e+06	381513	1.02246e+06	-0.886256	0.0874261
Butopyronoxyl	5.42313e+06	1.58357e+06	1.76594e+06	2.3277e+06	1.22509e+06	943801	1.18205e+06	2.3057e+06	1.4587e+06	2.62163e+06	1.61193e+06	1.77464e+06	1.67826e+06	4.2111e+06	1.15405e+06	922483	-0.555946	0.0871707
Galarose	2.59893e+06	3.83931e+06	497636	92452.3	435371	89179.7	89984.7	2.30713e+06	97532.7	2.94375e+06	99018.3	107139	630638	409671	99790.7	95855.7	-1.67722	0.0868961
Formiminoglutamic Acid	3.80911e+06	2.9787e+06	2.85318e+06	2.8423e+06	2.91547e+06	2.33647e+06	2.47947e+06	2.91664e+06	2.47675e+06	3.59784e+06	2.92732e+06	3.37816e+06	3.27875e+06	3.54876e+06	1.64963e+06	2.799e+06	-0.424632	0.0857066
4-Methyl-5-thiazoleethanol	177339	717183	52604	491445	489412	563944	174353	566566	4.21267e+06	334138	1.25434e+06	4.47253e+06	1.06508e+06	1.10458e+06	2.59411e+06	667748	1.70707	0.0853848
YR0513000	438691	6.61758e+06	3.29585e+06	181148	1.34299e+06	2.25332e+06	98956.4	4.99809e+06	1.26488e+06	688160	7.29044e+06	5.92584e+06	1.62616e+06	3.95172e+06	785742	1.31415e+06	-0.264964	0.0847223
4-Aminopyridine	438297	6.61303e+06	3.30767e+06	181784	1.3438e+06	2.25575e+06	99427.6	4.94798e+06	1.27149e+06	690670	7.26381e+06	5.91439e+06	1.63132e+06	3.95475e+06	788981	1.3203e+06	-0.26288	0.0844366
U-50488	2.09555e+06	4.07818e+06	5.12993e+06	783001	694148	7.17773e+06	2.20343e+06	1.67321e+06	2.91034e+06	3.9624e+06	4.45188e+06	1.89716e+06	1.58268e+06	2.3391e+06	1.23456e+06	8.66713e+06	-0.27178	0.0836485
gln-ser	821218	479295	498000	1.43732e+06	879820	1.97189e+06	370070	699336	4.09283e+06	1.11732e+06	6.31924e+06	1.94134e+06	1.19851e+06	919697	1.25636e+06	2.68997e+06	1.02905	0.083204
Butylphthalide	7.31782e+06	606418	334451	2.98383e+06	1.61358e+06	762338	1.43563e+06	2.02103e+06	959692	3.08566e+06	1.18312e+06	432697	1.64925e+06	5.35112e+06	1.90023e+06	712814	-0.533598	0.0825967
D-Raffinose	408400	1.74676e+06	4.12345e+06	238793	186520	193621	183790	287193	533501	315345	189282	426598	365471	738909	180513	1.00467e+06	-1.53386	0.0824669
Glycylglutamine	6.61815e+06	3.41965e+06	887029	4.73645e+06	4.03151e+06	612433	5.34711e+06	2.85658e+06	1.58997e+06	4.28136e+06	5.33215e+06	1.0973e+06	4.47486e+06	7.93801e+06	307789	2.61509e+06	-0.398586	0.0823889
ATPA	1.17434e+06	1.18599e+06	2.84789e+06	1.63545e+06	710455	1.50443e+06	297395	1.04405e+06	7.75624e+06	1.24999e+06	3.48112e+06	2.73098e+06	1.02369e+06	2.37521e+06	355441	6.1648e+06	0.744593	0.0819998
pro-gln	5.04054e+06	728867	808815	2.04891e+06	1.79051e+06	1.41509e+06	1.75558e+06	1.99256e+06	682334	1.58511e+06	2.21095e+06	1.30763e+06	1.5267e+06	3.66736e+06	599957	1.53577e+06	-0.626215	0.0816686
Troxipide	489979	541979	5.29121e+06	1.77572e+06	652461	8.08555e+06	58733.9	1.28067e+06	249957	1.30436e+06	1.46839e+07	1.58238e+06	4.89075e+06	1.75983e+06	252380	4.82931e+06	0.378985	0.081466
His-Leu	3.15916e+06	504580	1.11346e+06	4.25441e+06	3.87897e+06	1.26048e+06	1.01403e+06	1.7308e+06	1.47322e+06	1.9779e+06	3.97511e+06	1.24772e+06	2.382e+06	5.39765e+06	3.61301e+06	516140	-0.0916012	0.0807228
Ethylenediaminetetraacetic acid	1.61417e+06	2.31874e+06	4.22882e+06	798160	507999	2.41976e+06	101162	1.93241e+06	3.77184e+06	997430	5.3159e+06	1.77427e+06	1.51216e+06	2.5141e+06	226130	8.41187e+06	0.332484	0.0805964
Aurin	837188	1.67115e+06	302760	53350.1	648416	312202	441947	755080	267015	1.24443e+06	477095	688372	2.27379e+06	433692	124780	3.06352e+06	0.297514	0.0804001
MFCD00037215	52816.3	1.3914e+06	3.58161e+06	170763	75191.7	58258	50258.2	53947.7	55164	387899	56520.2	53171.1	131330	236408	54761.5	55370.7	-2.9386	0.0803383
Ptaquiloside	845716	1.66386e+06	297400	65431.5	670617	315073	454774	778361	273928	1.21882e+06	480435	698886	2.32285e+06	438515	126888	3.02649e+06	0.282759	0.0794705
13S-hydroxyoctadecadienoic acid	1.02087e+07	728486	2.03897e+06	4.44597e+06	752311	251579	4.83836e+06	1.92752e+06	239012	313806	60015.9	211892	389417	2.60726e+07	296397	1.64362e+06	-0.0628436	0.0787044
3-hydroxyflavanone	1.03864e+06	324383	1.03215e+06	420213	898733	1.17773e+06	129437	1.89273e+06	194164	972606	168379	387772	315083	447220	86460.9	1.02349e+06	-1.4162	0.0779598
DL-Stachydrine	683131	1.82108e+06	1.18169e+06	2.88768e+06	2.1371e+06	2.72654e+06	2.72254e+06	3.51593e+06	416770	406090	2.45675e+06	2.54249e+06	2.58948e+06	2.59361e+06	2.54367e+06	2.81838e+06	-0.528721	0.0776442
Ethylene dodecanedioate	2.22057e+06	790189	1.3568e+06	2.65668e+06	2.18276e+06	728357	1.13796e+06	1.48186e+06	6.26842e+06	1.54204e+06	1.41144e+06	5.84625e+06	2.08662e+06	5.94237e+06	1.88012e+06	1.71502e+06	0.583686	0.0774715
alpha-Methyl D-mannoside	1.19679e+06	3.24814e+06	1.54704e+06	2.112e+06	1.55993e+06	403757	2.22724e+06	1.83266e+06	700591	2.61521e+06	511413	368165	2.20034e+06	1.92802e+06	1.02072e+06	836716	-0.908619	0.0767749
Gly-l-pro	4.5896e+06	3.44309e+06	650988	845803	2.53729e+06	2.4034e+06	851810	2.77929e+06	2.30652e+06	2.56306e+06	1.87581e+06	1.91026e+06	2.02176e+06	3.6034e+06	2.16202e+06	2.19182e+06	-0.406188	0.07624
Propylparaben	5.12803e+06	449207	379439	3.15875e+06	2.81836e+06	510940	578933	2.05827e+06	530853	4.06972e+06	1.11661e+06	303271	2.30689e+06	2.7839e+06	3.37211e+06	331894	-0.425329	0.0762159
Methyl 9-oxononanoate	490802	118804	124356	53990.5	52443	55357.4	104683	56499.1	53608.3	151431	153596	51340	1.64828e+06	739986	165079	2.19027e+06	1.90019	0.0749916
his-gln	1.7588e+06	1.65081e+06	816300	2.47351e+06	1.23791e+06	710037	904910	1.84304e+06	1.33066e+06	2.84391e+06	867074	1.6173e+06	1.34618e+06	634884	881407	958832	-0.636565	0.0749519
Methional	2.22393e+06	2.0555e+06	1.59793e+06	1.08145e+06	1.54363e+06	1.18426e+06	520315	1.64242e+06	1.73428e+06	660068	1.09234e+06	1.38005e+06	1.26597e+06	2.99447e+06	954576	1.31799e+06	-0.513896	0.074113
Valylproline	835845	1.08625e+06	1.13789e+06	421542	325908	375536	351223	341778	361912	954031	354947	989816	5.06697e+06	384488	412594	370407	0.443789	0.0740419
Astilbin	434089	807922	109608	751551	238128	240009	4.9109e+06	711518	169023	1.12183e+06	311867	870804	123724	162849	1.09684e+06	135808	-1.48999	0.073945
Benzoxazolone	4.82091e+06	4.22915e+06	3.33465e+06	1.73456e+06	2.97203e+06	3.1863e+06	1.84109e+06	2.20423e+06	7.76755e+06	5.40946e+06	3.90015e+06	7.20935e+06	3.29318e+06	7.99862e+06	2.23067e+06	4.4964e+06	0.305297	0.0736629
MNA	1.56315e+06	1.23597e+06	255674	845982	648027	1.77282e+06	795541	987146	476818	837325	168180	1.60792e+06	1.23054e+06	533083	233712	174431	-1.12354	0.0735228
trimethadione	4.37793e+06	4.14531e+06	3.08358e+06	653007	1.57279e+06	2.63071e+06	1.24875e+06	3.91886e+06	2.79833e+06	4.00873e+06	832755	4.52164e+06	3.65435e+06	3.98483e+06	1.71463e+06	6.38157e+06	-0.140902	0.0731007
Lysylvaline	3.35442e+06	1.04274e+07	2.60881e+06	1.15614e+07	4.15133e+06	2.43974e+07	6.43854e+06	8.39088e+06	1.78422e+06	1.27664e+07	2.85427e+07	7.5939e+06	2.16275e+07	3.98769e+06	2.56682e+06	1.33184e+07	0.0086804	0.0723375
5-Phospho-beta-D-ribosylamine	656227	899783	758994	1.92809e+06	407431	3.32078e+06	1.57177e+06	710151	3.39801e+06	2.89765e+06	3.68212e+06	3.07417e+06	3.47227e+06	906881	528499	3.06009e+06	0.605665	0.0717467
DL-Arginine	300806	637864	4.79002e+06	491738	727994	431362	1.48319e+06	377045	1.12242e+06	331296	529453	319448	783183	1.58636e+06	768839	998240	-0.97501	0.071502
Oxadixyl	2.27904e+06	199131	460419	2.04319e+06	1.78078e+06	411297	306825	1.28967e+06	178997	1.6806e+06	898158	605029	2.13742e+06	261122	956667	119945	-0.766184	0.0712974
N-Acetyl-L-histidine	977867	821431	1.12784e+06	1.83187e+06	546370	1.80553e+06	3.64894e+06	333102	1.40323e+06	1.56879e+06	336874	725825	497966	167545	617615	1.86138e+06	-1.09691	0.0706066
Pyrrole-2-carboxylic acid	815681	1.03622e+06	1.3493e+06	1.67797e+06	414086	2.83382e+06	548652	442564	1.43282e+06	1.02534e+06	1.19333e+06	244512	1.8051e+06	1.03374e+06	537952	1.32526e+06	-0.487487	0.069925
CB6150000	1.40582e+06	1.90491e+06	1.32248e+06	2.8247e+06	772591	1.73333e+06	275971	580663	850614	1.20533e+06	2.42717e+06	1.49363e+06	2.56575e+06	665460	502263	1.18729e+06	-0.443973	0.069691
Z-PRO-OH	1.0857e+06	2.08241e+06	3.60817e+06	805483	705166	2.66729e+06	903214	1.05384e+06	2.09736e+06	1.49222e+06	1.9155e+06	2.36213e+06	1.62189e+06	1.62367e+06	900587	8.25047e+06	0.146398	0.0690082
N-ethylmaleimide	938302	1.58187e+06	621198	1.94508e+06	1.28391e+06	3.01663e+06	1.56163e+06	470706	537557	2.14235e+06	3.07423e+06	1.47226e+06	2.97366e+06	462042	842147	6.03654e+06	0.208332	0.0690033
2,6-Xylidine	938280	1.58186e+06	621197	1.94509e+06	1.28389e+06	3.01664e+06	1.56161e+06	470698	537547	2.14234e+06	3.07423e+06	1.47226e+06	2.97356e+06	462030	842117	6.03645e+06	0.208318	0.0689993
N-Acetylimidoquinone	3.33333e+06	1.88475e+06	634921	3.7557e+06	1.17176e+06	797371	3.40449e+06	3.70931e+06	2.33541e+06	6.52269e+06	1.9841e+06	4.47409e+06	2.08808e+06	2.90566e+06	1.89298e+06	1.43686e+06	-0.155677	0.0687903
asn-lys	217549	600103	302938	64455.3	64184.3	67428.6	410154	752687	2.86027e+06	195300	76946.2	1.22245e+06	63718.3	461639	67097.7	4.7355e+06	1.37742	0.0686115
6-Amino-1,5-dihydro-4H-imidazo[4,5-c]pyridin-4-one	2.74392e+06	647606	2.08595e+06	2.53534e+06	65728.3	80083.8	3.25404e+06	2.41601e+06	95916.2	4.78289e+06	2.28817e+06	424202	1.27827e+06	2.60689e+06	56088.8	212762	-0.622377	0.0685024
1-Octen-3-ol	1.5186e+06	179902	888607	130082	133991	133496	149058	155319	127401	937991	129791	127823	4.50849e+06	289786	132313	126132	0.613016	0.0683889
PKF118-310	861871	949173	2.09098e+06	658565	392921	1.2411e+06	525442	838563	1.16623e+06	834017	901143	1.4152e+06	184492	1.27659e+06	470455	217924	-0.74343	0.0683287
TOBORINONE	2.65394e+06	2.39359e+06	1.74575e+06	1.042e+06	595388	1.99241e+06	3.04819e+06	875952	1.70305e+06	1.87376e+06	771082	1.8417e+06	742762	1.93847e+06	1.65322e+06	1.50098e+06	-0.733966	0.0678541
2-amino-2,3,7-trideoxy-D-lyxo-hept-6-ulosonic acid	113788	126742	100664	78637.6	778536	457224	79327.3	156114	89766.4	1.75211e+06	160801	85270.3	2.27191e+06	1.22281e+06	346953	236890	1.39553	0.0677171
cGMP	1.16526e+07	1.15408e+06	1.57376e+06	5.33055e+06	2.68211e+06	1.90956e+06	1.945e+06	2.63668e+06	1.9825e+06	5.48652e+06	3.6369e+06	4.1964e+06	3.10221e+06	1.08725e+07	2.72071e+06	2.43903e+06	-0.157943	0.067659
Di-tert-butyl dicarbonate	754689	308882	442634	2.41077e+06	1.43376e+06	769911	166909	398531	977855	868006	971837	2.64621e+06	678171	810438	1.66923e+06	557780	-0.0791365	0.0676067
Imidocarb	754689	308882	442634	2.41077e+06	1.43376e+06	769911	166909	398531	977855	868006	971837	2.64621e+06	678171	810438	1.66923e+06	557780	-0.0791365	0.0676067
Thioridazine	83595.9	2.27635e+06	3.10399e+06	2.30315e+06	1.91928e+06	5.49571e+06	1.41213e+06	3.14016e+06	1.68614e+06	75968.2	4.3411e+06	4.09338e+06	4.69242e+06	3.5917e+06	2.70344e+06	4.00608e+06	-0.0711779	0.0671035
6-O-Sulfo-alpha-D-galactopyranose	117162	2.39028e+06	1.44968e+06	2.10646e+06	1.15377e+06	2.34975e+06	2.23168e+06	2.17212e+06	1.73852e+06	96485.7	2.73287e+06	1.42577e+06	2.14699e+06	1.55412e+06	2.32271e+06	1.39704e+06	-0.483565	0.0670482
LQ5400000	1.14078e+06	1.13077e+06	1.5769e+06	1.73821e+06	2.79728e+06	7.39539e+06	2.62245e+06	847314	924100	650036	2.94354e+06	1.50546e+07	1.56881e+06	2.04873e+06	736898	1.15983e+07	0.354491	0.0668532
11-Deoxocucurbitacin I	8.18245e+06	896013	1.2506e+06	2.9363e+06	1.70857e+06	562206	2.46009e+06	3.25067e+06	939143	2.95201e+06	1.99615e+06	1.18793e+06	2.04338e+06	7.56448e+06	3.20484e+06	667012	-0.422913	0.0667531
Safrole	1.42743e+06	146845	1.1271e+06	1.26452e+06	115287	104013	163933	213159	108760	111005	114744	106685	224154	695106	109441	230844	-1.83929	0.0666061
3-Mercaptohexanol	1.59794e+06	1.32279e+06	339396	2.14184e+06	2.06191e+06	238042	2.04923e+06	149071	616256	1.96129e+06	1.06215e+06	585656	563688	314071	394168	1.2016e+06	-1.01545	0.0664759
N-Acetyl-L-carnosine	1.39103e+06	144004	1.10198e+06	1.26264e+06	109870	107161	157443	210261	104701	106435	110299	100552	213764	669118	105236	226222	-1.87028	0.0663228
Indole	182154	416867	2.51441e+06	135653	99572.1	2.22388e+06	274586	105136	731488	465723	373006	905591	124737	224042	110080	1.58819e+06	-0.936496	0.0661847
2,5-Dimethyl-4-ethoxy-3(2H)-furanone	2.8706e+06	2.09478e+06	1.58664e+06	541159	703980	1.81804e+06	3.17118e+06	2.62304e+06	1.05707e+06	2.72994e+06	748743	2.35596e+06	2.02444e+06	1.72927e+06	1.28035e+06	2.73257e+06	-0.538457	0.0655659
Linamarin	42372.3	146556	232278	749305	874145	1.99937e+06	1.03311e+06	965821	194889	1.01556e+06	131119	93289.4	515086	340667	392636	164068	-1.45003	0.0654326
Modavigil(R)	3.65159e+06	1.99674e+06	4.92186e+06	2.46952e+06	4.19659e+06	1.34386e+06	2.02684e+06	2.77858e+06	3.11375e+06	4.15392e+06	1.64137e+06	5.53539e+06	5.13535e+06	5.99275e+06	6.07678e+06	4.5888e+06	0.155704	0.0652207
N-Boc-L-leucine Methyl Ester	279242	932070	190575	306967	2.8751e+06	1.47341e+06	1.80651e+06	3.23842e+06	397795	937969	1.08933e+06	767564	1.04434e+06	117929	3.93318e+06	258427	-0.793868	0.06491
Damascenone	50953.3	192344	527342	68187.5	48670.8	3.37333e+06	153835	47160.1	90731.2	349464	563129	672134	555017	83935.2	236966	185000	-1.08101	0.064803
isopropalin	623775	1.57894e+06	563986	2.2106e+06	878149	3.65002e+06	3.29562e+06	7.66529e+06	4.72518e+06	5.47821e+06	1.23108e+07	5.2044e+06	1.2051e+06	1.67527e+06	131790	2.61336e+06	0.276053	0.0641808
Diethyl dibutylmalonate	980617	2.29311e+06	212471	206118	197152	282385	481235	938900	1.37366e+06	979241	639082	2.53899e+06	213528	1.24064e+06	315585	3.9446e+06	0.408571	0.0641622
asp-gln	3.38138e+06	1.80545e+06	4.98233e+06	1.88336e+06	2.32496e+06	2.11313e+06	1.48552e+06	1.62604e+06	1.91416e+06	1.97778e+06	2.72067e+06	2.97263e+06	4.31643e+06	3.01347e+06	1.56408e+06	3.52391e+06	-0.283711	0.0638058
ser-asp	1.5546e+06	2.97493e+06	3.42127e+06	137320	139068	145103	430540	2.23345e+06	2.35198e+06	930365	66768.5	89371.3	67057.2	2.5808e+06	843242	4.36151e+06	-0.507939	0.063781
Vanillin	1.51907e+06	1.32841e+06	3.09681e+06	3.35388e+06	2.75597e+06	9.33653e+06	982639	798960	2.38091e+06	5.76173e+06	9.54152e+06	4.44288e+06	6.32585e+06	2.38079e+06	1.34881e+06	2.82096e+06	0.21598	0.063549
Metronidazole	1.55604e+06	631747	1.13551e+06	1.17347e+06	629477	886420	339697	934071	420504	718885	488313	434871	863821	1.42437e+06	468470	474797	-0.878196	0.0633944
hydrocortisone buteprate	1.16123e+06	1.05763e+06	266350	281530	67977	73626.4	420865	352560	90874.3	847294	82407.3	99068.3	3.70088e+06	364918	72812	363704	0.238198	0.0629899
2-Phenyl-4-pentenal	1.23579e+06	1.43871e+06	1.3148e+06	1.48234e+06	873822	1.06613e+06	707116	389204	295102	1.62331e+06	885031	1.34337e+06	472396	814677	441972	807591	-0.856552	0.0629006
RG5925700	430951	56995.4	271885	50123.3	496610	543099	49603.1	399610	5.19223e+06	51296.4	137628	3.15998e+06	155613	835268	404216	1.20325e+06	1.69755	0.0625715
17,21-Epoxy-9-fluoro-11beta-hydroxyprogesterone	1.99609e+06	511199	206746	2.01189e+06	562164	374104	524764	684245	505738	1.01206e+06	280631	563012	452123	1.2033e+06	1.02111e+06	443288	-0.787019	0.0624816
1-O-Phosphonopentitol	2.11886e+06	117981	420695	536655	557129	329237	194505	128871	56094.3	278447	148800	89921.7	132077	92209.1	158247	204939	-2.35951	0.0624087
Boc-Asn	663541	379695	449579	169546	324388	155054	425602	494055	2.25115e+06	390089	498726	2.94369e+06	801399	1.52273e+06	796991	1.68843e+06	1.28585	0.0620401
pantethine	3.048e+06	1.47153e+06	1.1828e+06	1.06805e+06	3.1832e+06	1.18578e+06	2.49047e+06	2.17281e+06	2.69916e+06	2.04026e+06	2.57684e+06	2.77507e+06	1.45693e+06	5.77641e+06	1.65848e+06	4.55676e+06	0.154506	0.0619085
Ile-cys	2.41691e+06	2.57913e+06	2.85963e+06	687331	2.56929e+06	226080	204518	1.31212e+06	364154	780804	220032	2.62914e+06	3.92462e+06	3.55241e+06	184632	2.49674e+06	-0.331932	0.0617277
N-Gluconyl ethanolamine phosphate	1.62912e+06	2.19686e+06	3.01894e+06	932220	958329	2.01693e+06	1.66603e+06	1.70224e+06	1.0621e+06	2.0866e+06	4.17434e+06	1.76127e+06	2.30062e+06	2.13476e+06	508808	4.53091e+06	-0.0397016	0.0610484
Temozolomide	796715	110199	69100.9	67608.2	66784.8	66256.8	105807	66973.5	66848.9	234669	65423.6	66468.1	2.90284e+06	637898	70498.1	304279	1.38879	0.0606539
dapdiamide A	391659	408646	3.74317e+06	401695	411387	641729	472196	414094	1.99935e+06	413288	364270	1.4596e+06	1.00077e+06	540489	356385	870833	-0.546632	0.0602943
N-Acetyl-D-quinovosamine	1.77718e+06	2.72997e+06	1.8569e+06	939100	615683	1.15653e+06	1.33794e+06	1.33241e+06	513240	1.6542e+06	783294	1.26224e+06	1.47248e+06	684474	298036	3.36579e+06	-0.729722	0.0601892
Veronal	1.70322e+06	2.60984e+06	326568	195023	911606	98926.1	988981	1.41254e+06	86403.5	884608	94138	243891	3.08322e+06	712250	374548	96361.5	-0.947898	0.060045
NNK	802924	1.50227e+06	2.07993e+06	487411	826671	1.46632e+06	681397	1.21703e+06	2.14347e+06	747313	872950	2.18629e+06	1.19769e+06	763640	780201	965950	-0.447389	0.0598655
Prostaglandin F3	655270	2.46959e+06	77034.4	78742	150491	81768.1	1.5521e+06	1.43708e+06	1.3745e+06	1.924e+06	86448.5	976883	72465.9	1.57106e+06	388337	2.25502e+06	-0.126218	0.0598504
Eucalyptol	296596	159885	2.17237e+06	1.07494e+06	1.65211e+06	2.0084e+06	930255	2.25793e+06	527351	1.2035e+06	1.34918e+06	808674	2.04223e+06	1.0804e+06	882785	1.71481e+06	-0.53382	0.0590283
.alpha.-Aminoadipic acid	461816	438445	5.02998e+06	316531	531997	570393	414862	1.25128e+06	721687	1.46034e+06	257874	816565	495182	899055	793478	2.48539e+06	-0.728165	0.0588043
Cinnamic acid	724207	410099	647576	420136	6.83058e+06	127383	127208	203278	364166	2.81825e+06	129321	2.31734e+06	310445	644560	206215	2.58446e+06	-0.527183	0.0585992
Genipin	1.16737e+07	759702	883401	4.69396e+06	2.84118e+06	2.01794e+06	1.97605e+06	3.15978e+06	4.40104e+06	7.45735e+06	3.50301e+06	5.92921e+06	3.1369e+06	1.17649e+07	3.32013e+06	2.2418e+06	0.144927	0.0583827
Jasmonic acid	3.42702e+06	1.85548e+06	2.33997e+06	2.32423e+06	640456	603633	3.15807e+06	2.93169e+06	1.118e+06	4.18678e+06	2.94529e+06	1.6746e+06	2.38125e+06	2.8475e+06	184026	1.29204e+06	-0.481402	0.0583532
Nicotinamide	3.2641e+06	3.44602e+06	2.80075e+06	2.1263e+06	2.4406e+06	3.97322e+06	1.87186e+06	2.88837e+06	2.49454e+06	5.18488e+06	3.60781e+06	3.92016e+06	2.41737e+06	3.57118e+06	1.85693e+06	3.17842e+06	-0.266621	0.0583084
Resorcinol monoacetate	238280	96688.7	96145.8	1.76635e+06	3.12454e+06	1.25983e+06	109397	539409	242551	738184	7.82877e+06	847518	258029	235082	5.22526e+06	132709	0.761923	0.0582392
Mesalamine	92538.5	518491	1.048e+06	547997	495222	1.72204e+06	320151	1.14887e+06	251783	75111.9	641765	738245	690501	690970	447218	773103	-0.883132	0.0581137
4-Phenylbutyric acid	1.5327e+06	2.9356e+06	92647.9	95660.8	67209.4	82896.1	429291	2.1997e+06	2.32922e+06	918279	67445.8	88854.3	66814.1	2.5854e+06	799451	4.27133e+06	0.0512016	0.0575892
Menadione	133383	1.21303e+06	1.03819e+06	1.80389e+06	1.53803e+06	1.4098e+06	4017133	2.04883e+06	1.4712e+06	1.5036e+06	943437	993684	1.78269e+06	1.11901e+06	1.82645e+06	984038	-0.726889	0.0575735
Leu-Gly-Gly	3.23684e+06	3.49219e+06	2.82561e+06	1.91693e+06	3.09319e+06	3.05228e+06	4.84927e+06	3.89297e+06	4.91283e+06	5.24432e+06	3.64045e+06	4.11295e+06	1.99827e+06	1.48637e+06	2.77919e+06	5.61506e+06	-0.309323	0.0572602
Valproic acid	739242	221088	63273.8	1.84869e+06	680707	447317	157608	441061	163686	652857	374062	1.03071e+06	334105	596810	905102	118388	-0.648723	0.0572435
6-Hydroxymelatonin	255324	201318	358484	1.00989e+06	729939	795826	662849	645821	263356	3.83798e+06	1.70497e+06	198857	1.78528e+06	303617	238963	186007	0.492591	0.0570583
Eritrityl tetranitrate	4.2721e+06	2.34291e+06	2.00645e+06	3.12573e+06	4.05839e+06	3.70408e+06	6.63839e+06	4.52685e+06	5.58187e+06	6.55236e+06	3.34346e+06	5.12825e+06	8.6336e+06	2.75909e+06	3.85659e+06	1.80896e+06	-0.127809	0.0566718
SX2275000	1.29349e+06	690339	1.26546e+06	1.72841e+06	484940	160850	540096	1.09183e+06	694966	1.00657e+06	253114	1.396e+06	533810	1.69245e+06	786351	259696	-0.648991	0.0565979
Sedanolide	1.79234e+06	2.25909e+06	1.38022e+06	664712	1.74613e+06	1.87725e+06	1.48522e+06	1.74663e+06	772943	2.04795e+06	1.42463e+06	2.61676e+06	1.48245e+06	1.88723e+06	1.14172e+06	782792	-0.565644	0.0562815
Aspartyl-L-proline	3.36241e+06	184880	912620	1.36786e+06	1.09995e+06	353578	767934	1.26556e+06	154770	1.37668e+06	1.00214e+06	296063	790789	2.56939e+06	1.08313e+06	109151	-0.699054	0.0562576
Isoquinoline	1.86815e+06	522125	424845	1.87213e+06	359397	247876	498673	780552	496963	1.19269e+06	212142	2.0342e+06	383746	773684	487182	673231	-0.648925	0.0555712
1-Propanol, 2,2-bis(methoxymethyl)-, acetate	2.7813e+06	2.37771e+06	2.30368e+06	988661	2.28054e+06	1.38942e+06	327533	2.68289e+06	1.63324e+06	1.28722e+06	1.21611e+06	2.34005e+06	4.44677e+06	2.66379e+06	918929	3.98009e+06	-0.170702	0.0554084
Carbaprostacyclin	68173.9	702589	2.74594e+06	87719.1	89666.3	83729.5	207129	96169.1	126119	147704	81377.1	247198	205496	263235	59041.5	100805	-2.28546	0.0552476
Isatin	1.27025e+06	628960	686758	430282	517225	643069	701222	609621	367382	4.8553e+06	171749	222154	597607	749430	641702	691194	0.13046	0.0551866
Loganin	427617	797420	218299	73030.3	71009.2	80941.5	80412.4	439483	187685	336504	73133	246552	1.09643e+06	346112	111249	2.59433e+06	0.676882	0.0550796
his-tyr	4.69647e+06	391671	557650	1.99302e+06	5.05132e+06	462230	1.07018e+06	2.27768e+06	514996	1.76609e+06	1.11635e+06	870046	3.70204e+06	6.83804e+06	1.457e+06	256066	-0.321801	0.0546524
methyl 3-hydroxypalmitate	394928	723588	350209	454417	1.64739e+06	192204	361367	241768	481497	2.18566e+06	3.24272e+06	3.3962e+06	1.17756e+06	46906.1	101257	81858.9	0.797904	0.0546493
Lauroylsarcosine	632026	789081	1.46707e+06	1.07421e+06	752776	646129	294560	420245	177395	857809	459205	593734	906858	266176	708008	302883	-0.990232	0.0546236
pentoxyl	408501	922014	407741	950313	946491	1.63051e+06	312253	1.53616e+06	397051	1.18071e+06	518026	1.35356e+06	291966	885080	211057	1.43288e+06	-0.685073	0.0545469
Glycylglycylglycine	2.28778e+06	1.85083e+06	703693	116411	391835	760871	2.31015e+06	1.69269e+06	1.04274e+06	1.40518e+06	94997.5	1.89379e+06	1.0738e+06	867849	722074	2.54945e+06	-0.578841	0.0537393
Tributyl 1,2,3-propanetricarboxylate	130381	123079	2.48013e+06	139143	122698	353219	150745	126403	128103	130763	241818	125391	137035	126205	126486	129265	-2.15796	0.0536896
MFCD03411993	66380.8	684587	2.66647e+06	85447.7	87317.6	81538.1	201621	93725	123046	143843	79239.1	261776	199473	256397	68920.7	98169.4	-2.25099	0.0533887
Imazapyr	1.34323e+06	2.08475e+06	2.90186e+06	341832	671174	660633	81869.6	1.82838e+06	1.59683e+06	502214	353002	1.12265e+06	2.33782e+06	1.66637e+06	528857	2.88714e+06	-0.35785	0.0532508
Emedastine	184144	164460	342115	550672	101254	141412	3.81488e+06	1.2315e+06	135868	114744	120222	176573	131046	597310	1.4174e+06	72686.5	-1.59331	0.0531468
Val-Ser	3.30109e+06	1.27072e+06	1.4829e+06	3.37607e+06	1.54476e+06	2.80757e+06	2.55669e+06	1.26776e+06	1.49966e+06	996300	7.24424e+06	2.52426e+06	5.02184e+06	4.40303e+06	238789	3.65773e+06	0.181317	0.0529317
Fluorocarbon 115	83576.3	672680	85249	81032.2	80407.8	92544.4	86255.5	366846	85259.3	171231	86471.8	159892	1.21684e+06	223731	83664.2	2.13583e+06	0.929002	0.0529274
5-Hexyl-2-oxotetrahydro-3-furancarboxylic acid	1.26876e+06	1.38681e+06	2.33836e+06	608751	2.98874e+06	1.64029e+06	781778	2.95596e+06	2.24754e+06	3.03417e+06	1.43614e+06	1.79439e+06	2.42853e+06	1.37192e+06	420270	2.54982e+06	-0.337528	0.0528413
R-L3	4.44169e+06	3.21078e+06	1.26812e+06	2.1961e+06	1.22681e+06	3.75349e+06	3.7374e+06	2.8121e+06	1.4916e+06	2.32769e+06	1.09179e+07	6.19397e+06	2.94071e+06	3.0241e+06	1.0343e+06	3.03357e+06	0.0360627	0.0525424
cinnamodial	1.36018e+07	1.09607e+06	955634	4.31581e+06	2.58151e+06	1.4036e+06	2.91845e+06	3.65985e+06	2.33149e+06	7.02067e+06	3.02543e+06	3.78179e+06	3.64649e+06	1.06903e+07	2.86612e+06	1.74744e+06	-0.203034	0.0524263
Permethrinic Acid Methyl Ester	940141	2.34163e+06	102469	59756.2	442339	53817.6	326186	897985	44453.4	522879	52941.6	61060.4	613615	274168	83821.5	49003.4	-2.05378	0.0523575
L-Chicoric acid	1.46124e+06	1.33976e+06	1.31032e+06	1.33138e+06	1.41917e+06	1.58645e+06	954905	1.18049e+06	1.90297e+06	1.26667e+06	1.12374e+06	1.85048e+06	1.21271e+06	1.27508e+06	1.25185e+06	1.76236e+06	-0.349124	0.0522127
cartazolate	966309	1.04473e+06	836644	230112	228731	291504	304155	252021	5.38653e+06	718028	256248	4.65482e+06	690972	301666	250746	721118	0.961128	0.0521728
Cyromazine	156242	166262	4.24392e+06	169949	152656	194080	158499	2.07276e+06	1.2518e+06	218889	174300	8.22442e+06	139013	1.03295e+06	1.20496e+06	157259	-0.01295	0.0519564
Indoline	2.16173e+06	2.39492e+06	2.08464e+06	2.06629e+06	1.9782e+06	843901	820304	2.0286e+06	1.87774e+06	1.75395e+06	640708	2.58128e+06	4.10383e+06	1.61052e+06	1.4338e+06	1.69503e+06	-0.364855	0.051947
b-Ala-Lys	2.16132e+06	2.39493e+06	2.08446e+06	2.06617e+06	1.97804e+06	843851	820358	2.02834e+06	1.87796e+06	1.75363e+06	640727	2.58131e+06	4.10369e+06	1.61039e+06	1.43386e+06	1.70167e+06	-0.364178	0.0518403
Retinyl acetate	105804	134547	294491	147129	107009	296269	99662.9	170325	328614	124543	84561.9	8.24181e+06	82229.5	153193	153915	146524	1.96847	0.0517985
BHQ	1.93622e+06	1.82477e+06	2.46887e+06	39231.3	38547.7	36858.8	1.0391e+06	689573	6.76204e+06	808498	40156.8	7.05434e+06	183544	1.91772e+06	755629	523027	0.46988	0.0517906
Pivagabine	522617	718871	1.58504e+06	1.14664e+06	2.20467e+06	2.5496e+06	2.69629e+06	593835	968238	720911	1.32726e+06	1.79243e+06	1.62661e+06	443180	1.37672e+06	2.63169e+06	-0.571224	0.0516968
Myrmicacin	671587	1.28538e+06	745900	1.4214e+06	1.28573e+06	817477	1.39606e+06	1.33667e+06	1.00513e+06	125263	1.04947e+06	876366	1.14618e+06	1.06768e+06	1.35527e+06	1.08203e+06	-0.656306	0.0516309
Kukoamine A	250187	1.14158e+06	1.72215e+06	1.02345e+06	1.59984e+06	1.64505e+06	4.13025e+06	1.39655e+06	1.01868e+06	1.39345e+06	1.15436e+06	1.21546e+06	1.77079e+06	1.63798e+06	1.96984e+06	1.47269e+06	-0.547973	0.051418
8-AzaG	291730	165521	72970.3	74520.4	69690.5	67296.5	75582.7	77149.4	1.8494e+06	79198.8	78635.3	337808	71742.8	390769	67347.1	3.13883e+06	2.20907	0.0513392
meprobamate	214216	602479	107511	52072	50949	52097	51659.4	51771.4	2.63238e+06	183624	53916.4	1.1444e+06	52210.6	493476	53552.7	2.79105e+06	1.99115	0.051215
coformycin	197428	677425	84994.2	116927	91703.5	122310	843448	189395	136140	1.87978e+06	146712	2.39544e+06	79463.7	604267	190023	288082	0.70047	0.0509012
Epirizole	86572.3	2.56726e+06	1.54315e+06	2.35155e+06	1.22434e+06	2.71268e+06	2.22531e+06	2.06976e+06	1.8176e+06	2.16806e+06	2.58075e+06	1.32522e+06	2.02226e+06	1.50202e+06	2.6407e+06	1.42764e+06	-0.372871	0.0503005
L-Tyrosine	759632	870847	298667	375140	392853	494418	2.05444e+06	1.28454e+06	651771	1.30076e+06	1.06171e+06	522337	1.08735e+06	1.42715e+06	251431	1.34696e+06	-0.155019	0.0502439
Secogalioside	676799	1.27643e+06	3.04039e+06	349462	665600	920361	478347	936967	1.35664e+06	736257	717944	767969	473356	1.1972e+06	236256	2.65357e+06	-0.550477	0.0502054
Estradiol-17-glucuronide	986898	230131	133996	160020	4.14196e+06	1.27476e+06	1.45817e+06	2.6018e+06	317885	1.40128e+06	1.06461e+06	1.5981e+06	663839	1.03189e+06	3.50784e+06	754002	-0.505436	0.0500444
Hydrocortisone caproate	937806	322033	3.54564e+06	634322	254321	193803	1.24536e+06	574452	327218	609693	998447	667503	859433	1.02015e+06	152531	831744	-0.940814	0.0499933
N-Acetyl-L-glutamine	39989.1	40244.2	28388	31369.8	28273.2	36241.1	30333.3	30262.6	30174.5	31487.2	32598.6	30928.5	2.40448e+06	35743.1	32102.8	102878	3.0588	0.04889
Istamycin B3	727987	1.25836e+06	1.52422e+06	1.4474e+06	1.1375e+06	3.37841e+06	819780	659605	2.91027e+06	2.12306e+06	3.76686e+06	2.06781e+06	3.45189e+06	1.45284e+06	784897	3.30417e+06	0.438173	0.0488784
MFCD09265204	1.11136e+06	1.09518e+06	889530	852592	535764	1.04497e+06	3.86731e+06	792064	1.30667e+06	1.43645e+06	695652	2.65586e+06	1.28372e+06	622562	605512	1.60484e+06	-0.480378	0.0487794
Deoxyshikonin	334661	412576	1.41841e+06	50317.2	46297.3	47097.6	377818	735792	1.46629e+06	102292	253231	2.06807e+06	121808	1.32417e+06	180245	3.36072e+06	0.780761	0.0487571
tolonidine	248507	370898	1.32773e+06	238295	244037	257403	271730	349634	686292	249972	940955	240273	248316	749545	236831	3.75096e+06	0.610455	0.0486711
Citalopram alcohol	101023	721089	441334	705596	542268	3.08114e+06	369255	644531	153039	699039	1.09216e+06	3.47262e+06	1.30354e+06	694306	337967	73691.4	-0.255766	0.04852
DL-Aminocaprylic acid	912485	201757	453109	1.2308e+06	1.57478e+06	2.47424e+06	409324	625699	2.93979e+06	1.27965e+06	2.17125e+06	2.16274e+06	2.33329e+06	1.9761e+06	1.65727e+06	1.88674e+06	0.647246	0.0484518
4-Methyleneglutamic acid	844536	1.76993e+06	2.80647e+06	45837.8	185968	312311	383046	511779	3.7506e+06	721656	49898.4	1.28321e+06	393435	1.52842e+06	374091	812770	-0.22992	0.0478367
3-Amino-6-chloropyridazine	1.36007e+06	751420	2.8675e+06	532434	665129	339135	1.02161e+06	1.47124e+06	1.41739e+06	776638	142817	2.77243e+06	969499	1.43753e+06	287323	1.35806e+06	-0.544611	0.04707
acetic acid geranyl ester	231888	543401	46628.2	51153.9	45258.6	41867.1	2.0612e+06	42648	49884.6	944164	46366.2	45361.1	40000.1	703801	580762	44291.1	-0.66411	0.0466918
2-Ethylhexyl sulfate	1.81525e+06	1.61878e+06	2.3454e+06	1.0054e+06	1.27997e+06	2.58648e+06	1.15316e+06	769135	345623	2.33999e+06	1.72751e+06	1.04009e+06	2.6826e+06	2.18313e+06	837831	908043	-0.452995	0.046625
N-Acetyl-L-phenylalanine	2.28226e+06	1.32708e+06	1.52266e+06	1.68635e+06	602832	767995	1.73373e+06	1.48672e+06	478088	2.79152e+06	1.62106e+06	1.1214e+06	1.49358e+06	1.57116e+06	76447.4	846854	-0.624619	0.0463781
DL-TYROSINE	279729	518914	1.48064e+06	170625	181992	197093	259047	594166	2.71664e+06	176291	187771	1.40213e+06	211212	1.11367e+06	173205	3.9818e+06	0.849128	0.0460022
mebutamate	1.26843e+06	1.58968e+06	1.63546e+06	218778	218373	924654	228262	1.97129e+06	754826	533642	838851	175941	1.04791e+06	1.78615e+06	193600	2.19684e+06	-0.537401	0.0457662
9-Oxononanoic acid	1.80816e+06	3.26458e+06	2.59993e+06	1.06396e+06	772797	2.29781e+06	1.19454e+06	2.02524e+06	2.25558e+06	1.39772e+06	3.54249e+06	2.27992e+06	1.95944e+06	2.74556e+06	639762	4.23181e+06	-0.126673	0.0455162
methyprylon	1.8405e+07	1.27151e+06	704400	4.26605e+06	2.379e+06	2.22463e+06	3.08922e+06	3.16484e+06	3.99828e+06	4.36429e+06	5.74644e+06	3.79737e+06	3.78e+06	1.6858e+07	1.93762e+06	1.90407e+06	-0.111054	0.0452162
4-Methyl-2-propyltetrahydro-2H-pyran-4-yl acetate	2.05035e+06	59569	426259	968408	485697	144462	304628	418080	138196	596556	160062	171840	257516	1.32009e+06	338025	127973	-1.02714	0.045138
tyr-asn	1.78637e+06	1.42812e+06	100232	715392	473074	121760	681814	1.30426e+06	77794.1	953586	65400.8	77201.8	1.64918e+06	260513	664112	71197.1	-1.19801	0.0449183
shrimp shell	1.15749e+06	145976	125798	1.39942e+06	609244	486901	188579	485043	228000	613101	343071	557942	393987	1.12666e+06	888989	49624.5	-0.561819	0.0445025
bisphenol A	1.15749e+06	145976	125798	1.39942e+06	609243	486901	188579	485043	228000	613101	343071	557942	393986	1.12666e+06	888987	49624.5	-0.561819	0.0445024
Azacitidine	1.0063e+06	1.1405e+06	894221	1.68165e+06	1.21686e+06	559808	603970	759070	270499	1.55815e+06	1.14562e+06	394948	732470	955058	335580	1.37206e+06	-0.657142	0.0440652
1-(2-NITROPHENOXY)OCTANE	1.08099e+06	1.33653e+06	1.55988e+06	1.25347e+06	1.15109e+06	1.28296e+06	1.23397e+06	1.34545e+06	1.47019e+06	1.2644e+06	1.02229e+06	1.50605e+06	1.22287e+06	1.3597e+06	1.18742e+06	1.53568e+06	-0.431925	0.043762
N-Nitrosoproline	2.12632e+06	1.31584e+06	1.61488e+06	1.89958e+06	876488	641666	1.92096e+06	2.05374e+06	675864	2.55422e+06	1.8088e+06	1.01514e+06	1.88107e+06	2.18042e+06	442518	950148	-0.530194	0.0436368
DIBUTOXYETHYLPHTHALATE	1.30627e+06	1.76741e+06	3.72388e+06	2.74892e+06	2.404e+06	6.50607e+06	1.18883e+06	1.77826e+06	981424	3.34795e+06	7.78962e+06	2.49251e+06	6.06285e+06	640918	534935	7.50227e+06	0.0628317	0.043605
Zinnolide	104748	99206.5	1.57366e+06	95632	90537.3	100859	92221.1	93169.2	3.39822e+06	143452	94006.9	3.79312e+06	97264.8	94127.7	95382.6	399601	1.08481	0.0433454
gln-asn	1.10984e+06	555661	1.7407e+06	178499	608915	1.11289e+06	202103	514455	393841	1.04794e+06	246813	1.17356e+06	1.18124e+06	506390	283654	293269	-0.72932	0.043122
3,6,8-Trimethylallantoin	1.77316e+06	1.00864e+06	1.15498e+06	2.17515e+06	2.42791e+06	2.14563e+06	3.39753e+06	4.78106e+06	1.02281e+06	1.52405e+06	2.40192e+06	2.05484e+06	3.21976e+06	3.9409e+06	3.16467e+06	2.43428e+06	-0.320887	0.0430326
Ambrette musk	630212	1.91692e+06	3.19601e+06	830015	743724	1.76562e+06	169684	1.17189e+06	2.61291e+06	684185	1.4193e+06	2.42197e+06	3.10356e+06	1.50569e+06	252650	4.17093e+06	0.120143	0.0423192
13(S)-HpOTrE	117238	136661	142388	77733.4	78130.3	209941	71464.8	109875	591651	94432.1	199319	1.16643e+06	73031.2	126946	79186.2	2.53506e+06	1.79796	0.042294
Xanthine	2.2538e+06	662129	568236	643768	976519	508921	496486	923425	456279	863514	527342	455594	857608	1.28105e+06	509729	736017	-0.720776	0.0415497
Hostmaniane	4.45774e+06	3.36421e+06	2.59942e+06	2.83364e+06	2.63016e+06	1.15721e+06	1.81318e+06	1.03583e+06	5.8604e+06	1.85917e+06	2.86597e+06	7.52988e+06	472406	7.12797e+06	3.06145e+06	4.43565e+06	0.210447	0.0413935
Crotonic acid	1.25007e+06	2.28017e+06	107704	914261	200328	834219	132262	1.05032e+06	1.12343e+06	643203	808291	301680	4.08268e+06	373894	1.66299e+06	811676	0.095277	0.0411458
Dihydrothymine	3.01755e+06	1.4922e+06	1.02866e+06	754253	3.35726e+06	4.78314e+06	5.45534e+06	2.09106e+06	4.36534e+06	2.55214e+06	2.42376e+06	4.1574e+06	1.91709e+06	5.23324e+06	244348	4.57275e+06	-0.195403	0.0411256
MFCD00871938	1.80857e+06	1.74433e+06	1.95118e+06	1.16357e+06	981952	2.32016e+06	1.19093e+06	735084	1.74444e+06	1.44035e+06	3.90423e+06	851998	3.17728e+06	1.44647e+06	823773	3.20079e+06	0.0799219	0.0411122
Butylparaben	736384	128125	80173.9	1.28808e+06	379435	397738	101407	347820	312125	330869	259614	240223	418433	786638	551057	67296	-0.63916	0.0407464
ACETYL PROLINE	1.21996e+06	331887	124315	1.41472e+06	166839	162829	288625	875742	93214.7	1.38473e+06	200573	89844.8	587684	606670	87475	144251	-0.950912	0.0403348
S(6)-acetyldihydrolipoamide	297593	454299	2.35644e+06	332675	929045	1.94683e+06	311855	255396	3.32343e+06	504865	488953	1.66999e+06	1.85714e+06	1.3602e+06	1.0812e+06	3.22461e+06	0.484562	0.0398038
benzoquinone	1.4865e+06	1.13537e+06	1.23992e+06	384368	845157	782264	110520	1.35922e+06	361069	685145	638609	1.2165e+06	2.88623e+06	639063	319414	2.69939e+06	-0.0967996	0.0395843
Indole-3-acetic acid	711491	202349	671012	66252.6	112488	147990	347600	569420	366947	731106	91270.8	362151	391013	568393	302296	2.48876e+06	0.41746	0.0395529
(1E)-1-Buten-3-yn-1-yl(methyl)diphenylsilane	923856	713948	101098	43872.8	39946.9	72386.1	54276.2	775722	163774	993121	43737.5	534461	390671	421630	102519	2.2893e+06	0.314813	0.0395281
gamma-Glu-gln	1.05022e+06	1.50733e+06	434055	82731.2	348226	2.34164e+06	285105	1.04258e+06	264128	827668	131479	2.8852e+06	962003	576897	254601	1.37624e+06	-0.529594	0.0394704
Spectinomycin	1.73422e+06	1.78215e+06	1.22481e+06	246941	234809	227907	265496	1.45626e+06	671939	1.15498e+06	239887	523903	295509	2.02105e+06	295725	3.37804e+06	-0.250625	0.03921
Diaveridine	379738	268832	1.58269e+06	93880.3	124624	520532	57245	185979	78515	606889	1.4312e+06	103498	595560	651959	58702	2.445e+06	0.454624	0.0391364
4,4'-Propylenebis(2,6-piperazinedione)	405277	279866	1.59645e+06	96144.8	125756	519863	58944	187213	82990.6	607501	1.45834e+06	104957	601385	673192	60870.9	2.43381e+06	0.443082	0.0390158
Hexyl cinnamaldehyde	70318.3	260004	2.49494e+06	60036.5	268737	380911	131677	61135.9	130835	316627	193763	804303	527642	83634.8	94383.7	310118	-1.18787	0.0389608
Phenacetin	776011	790150	596038	577461	513209	808770	2.70423e+06	868163	812640	562439	577966	892434	592028	623685	669763	782859	-0.904968	0.0388316
Diethanolamine	708277	850606	896098	387427	254972	244998	826385	1.07766e+06	379124	393697	971884	910553	1.05419e+06	1.0446e+06	1.44556e+06	1.68055e+06	0.125374	0.0388188
10-Undecenoic acid	1.40262e+06	1.56848e+06	471185	59769.6	51756.9	50851.1	971914	747646	78740.6	1.1016e+06	52392.3	136880	789334	825575	528441	499019	-0.85209	0.0388183
2-Descarboxy-betanidin	1.57363e+06	1.87529e+06	4.72909e+06	1.25389e+06	2.60601e+06	981557	1.40696e+06	1.90064e+06	2.31903e+06	1.44576e+06	1.00481e+06	3.90367e+06	3.04044e+06	2.97235e+06	2.78959e+06	3.9163e+06	-0.118742	0.0387929
Para-Dimethylaminobenzaldehyde	615366	142382	86700.4	320559	2.9863e+06	34056.7	278073	318437	50778.3	343707	100685	92712.2	208740	2.07411e+06	405797	198676	-0.752736	0.0386275
Tiotropium	695877	984637	165689	173042	162055	173811	393682	631562	949514	319548	170160	622379	162166	823376	180964	2.98778e+06	0.344209	0.0380987
dihomomethionine	661239	313516	864401	246346	526828	853028	2.49849e+06	1.00872e+06	312742	850450	541918	726254	740701	440548	636251	424958	-0.980023	0.0380669
Acetylhistamine	856062	1.48761e+06	2.36187e+06	221527	311729	420177	245073	927503	1.22663e+06	671319	207436	313095	1.13145e+06	984157	385734	2.0044e+06	-0.492328	0.0380424
Tetradecanedioic acid	332029	315974	629788	302795	452096	96151.7	92957	334441	1.89309e+06	140052	117107	2.4178e+06	701648	532648	144092	2.36366e+06	1.09084	0.0378197
2-(3,4-dihydroxyphenyl)acetamide	130991	177486	292482	89515.5	91126	88615	86703.1	82660.6	1.1143e+06	115431	108846	2.04256e+06	267191	94540.5	87239	1.82102e+06	1.78796	0.0375184
MFCD02728197	603323	686959	1.87319e+06	216927	313545	2.49905e+06	416831	565477	1.53161e+06	646466	4.68878e+06	501676	1.45868e+06	674109	110717	2.4622e+06	0.377676	0.0374125
Alloca	568423	767031	381515	532033	489774	107334	218179	1.19566e+06	113303	240114	114553	454796	602416	646067	341077	102352	-1.16913	0.0373141
Eseridine	780151	2.03418e+06	174550	430123	343268	548332	751162	1.42465e+06	62905.6	1.14317e+06	66433	754558	1.8841e+06	628426	278723	277573	-0.807401	0.0367214
coenzyme Q2	2.01361e+06	461434	1.09446e+06	688405	439718	586353	522644	550065	384571	796310	594072	491349	775044	1.43951e+06	326782	495929	-0.672193	0.0363945
Tetraacetylethylenediamine	474356	891873	2.32635e+06	454634	464840	443742	568411	468753	1.09549e+06	612127	476220	976710	447847	460069	455444	1.40279e+06	-0.594559	0.0361932
Imatinib	443531	496881	285245	132181	262691	498389	479935	368544	387425	776629	266952	670257	877128	1.38462e+06	331806	918178	0.498603	0.0361598
diethyl oxalpropionate	347648	158282	50111.6	1.1823e+06	522664	180661	98595.7	229931	163260	650635	108197	649662	221631	246122	452674	54086.3	-0.665514	0.0357834
4-hydroxy-3-(3-methylbut-2-en-1-yl)benzoic acid	2.1165e+06	1.51344e+06	1.8012e+06	340770	890794	1.00371e+06	359609	1.19197e+06	623646	1.05603e+06	371479	2.18305e+06	855872	1.93091e+06	422574	2.86337e+06	-0.360341	0.0357328
Medroxyprogesterone 17-acetate	440513	274055	466566	625031	1.24711e+06	1.15255e+06	264643	383822	92488.2	460426	2.45317e+06	480211	2.97617e+06	99752.1	84152.2	1.36019e+06	0.404006	0.0356295
4-Ethyl-2-hydroxy-6-methoxyphenyl hydrogen sulfate	5.1015e+06	456429	397346	1.84492e+06	763277	660629	808229	1.31035e+06	579209	2.56633e+06	1.08946e+06	728399	1.50048e+06	3.27361e+06	925259	834732	-0.373183	0.035575
Tetralin	984249	764654	1.17182e+06	538748	494220	1.00327e+06	813823	982006	646274	922748	2.21943e+06	370529	1.04751e+06	1.02936e+06	128429	3.04343e+06	0.0717107	0.0355061
3',5'-Cyclic dAMP	2.57704e+06	2.84457e+06	1.6098e+06	1.05366e+06	1.53042e+06	972880	1.66248e+06	1.64417e+06	1.62739e+06	2.7306e+06	1.17742e+06	1.43308e+06	2.45245e+06	982833	4.35341e+06	852997	-0.31141	0.0352809
Elaeokanine C	250030	657983	1.12798e+06	73068	53251.3	1.5531e+06	246269	294902	391755	438845	1.37072e+06	811463	161910	56796.9	94796.6	484413	-0.630771	0.0352641
Visnagin	6.84187e+06	1.28886e+06	1.26303e+06	3.44667e+06	2.42029e+06	1.31967e+06	1.50647e+06	2.32049e+06	2.66733e+06	4.09906e+06	2.59688e+06	3.61963e+06	2.67712e+06	7.52881e+06	2.20672e+06	1.28499e+06	-0.0434268	0.0352039
N~6~-[5-(1,2-Dithiolan-3-yl)pentanoyl]-D-lysine	1.22757e+06	1.9819e+06	2.09786e+06	196133	486036	1.1721e+06	277436	1.2161e+06	1.45094e+06	1.45873e+06	498228	1.4916e+06	628685	1.42024e+06	377463	4.1855e+06	-0.1309	0.0351104
1,1-Diethyl-3-oxo-2-triazanolate	254220	249336	251963	253076	261738	254614	313346	253765	393863	261584	271043	1.88213e+06	259636	249504	258525	2.17389e+06	0.887513	0.0349941
tranexamic acid	3.10384e+06	2.1762e+06	216236	2.76475e+06	2.92323e+06	2.90132e+06	2.96821e+06	3.35287e+06	2.69682e+06	3.11821e+06	3.38374e+06	2.52344e+06	3.03874e+06	2.79451e+06	2.80801e+06	3.29302e+06	-0.208863	0.0348717
hydrocortisone cypionate	2.15515e+06	1.40858e+06	763197	230688	222691	334486	329848	258085	401528	644569	139831	182451	210736	1.0046e+06	286397	1.64703e+06	-0.821158	0.0348036
Gly-Ser	224466	57477.2	52496.4	58908.8	59068.6	143818	54296.9	59135.9	56900.6	64246.1	55507.4	2.3588e+06	55410.6	1.8323e+06	62585.8	52508.4	2.13752	0.0345185
sulfaquinoxaline	504265	1.23238e+06	944520	451749	1.92567e+06	1.16692e+06	124165	715295	145769	814974	917853	72761.6	1.04757e+06	72770.5	3.4622e+06	604127	-0.416052	0.034498
leu-gln	1.34086e+06	1.53903e+06	1.19741e+06	1.10062e+06	756647	887075	1.09055e+06	1.11382e+06	1.16742e+06	1.21539e+06	898163	889667	1.37668e+06	1.02567e+06	1.10217e+06	1.28009e+06	-0.477657	0.0339718
Picolinic acid	376543	122201	239382	684345	346435	751058	121029	155064	77184.8	217842	491698	252478	180454	314046	241057	210724	-0.892139	0.0339003
N(6)-[(indol-3-yl)acetyl]-L-lysine	3.12615e+06	1.04453e+06	2.02525e+06	799622	1.45091e+06	1.27644e+06	885685	2.16462e+06	784163	2.78188e+06	2.50958e+06	1.59183e+06	3.09679e+06	1.57481e+06	754604	2.56509e+06	-0.131841	0.0338548
Camphoric acid	173580	329307	942464	167833	171401	174794	177436	228436	448752	171399	560833	160981	176642	510555	170421	2.69646e+06	0.547645	0.0338474
5-hydroxyisouric acid	274331	348784	159956	2.55974e+06	1.47506e+06	432510	510490	523189	929247	688835	1.40386e+06	418807	774308	1.22023e+06	4.20251e+06	1.33982e+06	0.366834	0.0338114
1,1,1-Trifluoroacetone	1.64876e+06	567349	1.06778e+06	717232	528317	117657	724734	982023	184305	1.61942e+06	124558	485877	896026	1.07557e+06	216572	231948	-0.839575	0.0336617
(E)-Non-2-enal	328799	222429	248961	1.29339e+06	415513	280105	1.40749e+06	479830	204703	1.66585e+06	109152	950476	225587	195460	351551	164159	-0.796735	0.0336223
Formimidoyl-fortimicin A	614259	79092.3	155293	162149	160947	124735	232993	156695	129679	41273	272485	150866	1.62014e+06	765774	108088	460659	0.758128	0.033549
Cytidine	1.14883e+06	1.19876e+06	1.38962e+06	231622	592511	1.4692e+06	819372	852562	1.77465e+06	579395	831806	2.60663e+06	818930	931514	581342	1.27877e+06	-0.250476	0.033533
Cassaidine	730711	451260	1.44139e+06	345570	164251	177161	584983	867936	1.22146e+06	558236	72357.9	1.94937e+06	648328	1.97406e+06	229144	2.33425e+06	0.378755	0.0334132
Kyotorphin	493584	687995	527658	407397	1.76074e+06	370498	382010	340554	815747	1.52892e+06	3.21249e+06	3.24271e+06	1.02728e+06	162000	200324	227211	0.576348	0.0330829
Paracetamol	1.00467e+06	1.62687e+06	547912	339552	198133	95111	695792	754114	743655	604172	195114	1.05587e+06	134748	1.36221e+06	309206	2.55421e+06	-0.141816	0.0329613
Diethyl (2-oxopropyl)malonate	2.09593e+06	1.94874e+06	1.359e+06	1.56673e+06	1.04545e+06	187336	1.3451e+06	1.7019e+06	944298	1.13143e+06	3.3741e+06	860621	1.68966e+06	804969	563755	3.1858e+06	-0.280834	0.0328782
3-[(2Z)-1-Oxo-2-buten-2-yl]pentanedioic acid	904916	174132	826160	265234	954036	64395.8	166072	367113	105525	117861	61541.9	268052	225869	1.23159e+06	327240	214273	-0.940157	0.0326586
3-(Trifluoromethyl)phenylacetic acid	2.00797e+06	1.83497e+06	3.44172e+06	2.48377e+06	1.8519e+06	2.32431e+06	2.52066e+06	1.97677e+06	4.65009e+06	5.1669e+06	3.03658e+06	2.27091e+06	2.46954e+06	1.90791e+06	1.70249e+06	6.11216e+06	0.0907239	0.0325902
Valerophenone	336904	282259	2.88613e+06	238738	623714	133020	46394.7	411105	187991	487389	327220	803361	2.82947e+06	82825	50296.2	1.72288e+06	-0.09206	0.03258
DIBEHENIN	908726	50365.8	49171.8	1.15638e+06	210021	207916	234641	270528	52166.1	628018	247414	60493.6	263292	571385	399737	48398	-0.838488	0.0323217
Tsar	1.1585e+06	1.05652e+06	1.73477e+06	537555	919818	878741	1.11939e+06	830870	1.73811e+06	1.19625e+06	1.0742e+06	1.26921e+06	753018	1.03921e+06	825397	991625	-0.378206	0.0322519
L-lupinic acid	212110	342135	30199.7	89023.9	33973.3	38946	1.66002e+06	344124	35141.4	831567	35843.9	294055	33263.8	229106	276846	68973.5	-1.04365	0.0321348
RG5926000	742324	1.03258e+06	878382	275695	303506	195018	1.02763e+06	556014	476145	732814	535389	616446	921035	833906	539739	1.27469e+06	-0.218524	0.0319372
6-Methylhept-5-en-2-one	100918	294944	2.3664e+06	290068	300918	148202	1.18815e+06	102159	777566	84672.1	77193.8	169045	648595	659630	649046	349491	-0.941553	0.0316427
cefalonium	1.19819e+06	1.36534e+06	4.00448e+06	1.85884e+06	1.5524e+06	1.69906e+06	1.17701e+06	2.69144e+06	2.86156e+06	1.85784e+06	2.50488e+06	2.53991e+06	2.5271e+06	5.60238e+06	1.81787e+06	3.86532e+06	0.147005	0.0315281
TI1090000	506164	175334	46137.9	983038	363631	267251	88490	240037	58344.9	492300	65016	228259	338461	310738	452084	52163.7	-0.87656	0.031109
1-(beta-D-Ribofuranosyl)-1,2-dihydropyrimidine	195594	1.66675e+06	440491	582759	858389	84098.6	1.10078e+06	1.58947e+06	182440	1.11698e+06	289388	169054	1.18234e+06	718483	1.81865e+06	454304	-0.58039	0.0310746
3-oxopalmitic acid	1.07903e+06	1.11961e+06	424648	74611.8	125347	334385	83272	906594	309502	1.03736e+06	78809.8	1.0429e+06	668479	661244	128904	2.16909e+06	0.00557705	0.0310481
1-(sn-glycero-3-phospho)-1D-myo-inositol	288950	364333	855182	468898	665089	799312	477564	321545	3.05528e+06	1.09669e+06	251072	2.54504e+06	237127	487700	309298	2.44967e+06	0.723848	0.0310198
Hexyl (3S)-3-hydroxy-5-methoxypentanoate	116005	119906	837853	167663	150081	506823	566806	285945	204143	720979	1.04407e+06	74178.9	646107	933898	95528.6	1.00546e+06	0.422676	0.0309472
(Ac)2-L-Lys-D-Ala	699503	570931	2.44619e+06	610813	566176	1.10206e+06	647001	605014	3.09429e+06	1.24165e+06	575346	5.52387e+06	569305	578017	561950	2.41169e+06	0.37295	0.0309126
L-(+)-Aspartic acid	924205	311831	494246	518636	531235	685023	353281	436207	471271	804727	318923	464129	352055	323877	448147	445387	-0.700747	0.0308801
indolidan	924205	311831	494246	518636	531235	685023	353281	436207	471271	804727	318923	464129	352055	323877	448147	447066	-0.700086	0.030851
Deferiprone	1.07218e+06	1.12695e+06	1.23255e+06	1.11674e+06	1.06078e+06	1.00094e+06	1.23104e+06	1.06787e+06	2.24915e+06	1.01243e+06	1.04177e+06	1.99341e+06	1.14877e+06	1.20935e+06	1.00592e+06	1.24188e+06	-0.207823	0.0308298
Methyl N-acetylglycylglycylglycinate	2.69359e+06	1.10807e+06	339083	147734	197222	140161	160694	615254	148145	624302	159184	131423	1.79718e+06	1.25284e+06	261371	131407	-0.633422	0.0307731
ser-asn	924205	311831	494246	518636	531235	685023	353281	436207	471271	804727	318923	464130	352055	323877	448147	455145	-0.69691	0.0307109
YQ1927500	413774	258528	394711	536271	608039	524870	441442	610313	1.25155e+06	1.10464e+06	1.31261e+06	2.11782e+06	661759	590332	946046	693389	0.695562	0.0305254
Triphenylmethanol	1.12441e+06	955855	579632	179838	196062	175140	390366	1.60836e+06	249538	588935	171211	387519	165264	710588	169793	1.77784e+06	-0.810066	0.0296629
4-acetamidobutyrate	1.03893e+06	1.48247e+06	430342	67127.6	345601	614822	286068	1.03284e+06	270755	826390	73004.5	482247	1.00379e+06	597684	252294	1.39112e+06	-0.599262	0.0296183
DL-2,6-Diaminopimelic acid	1.31979e+06	779559	804400	988977	1.18979e+06	491819	565692	569109	429137	521167	702924	225604	321651	1.62127e+06	1.14672e+06	1.51655e+06	-0.468747	0.0294552
N-benzyl-9-(alpha-D-glucosyl)adenine	156587	687244	1.84953e+06	155666	162366	675163	185539	272445	955962	452770	720970	584423	1.22146e+06	1.42956e+06	151412	1.60771e+06	0.308895	0.029381
Adenylthiomethylpentose	258444	274860	94766.1	149031	48665.8	97007.9	1.46356e+06	1.32187e+06	53776.8	607518	57520.3	96689.6	147010	169121	222083	54537.9	-1.8125	0.0291632
NAPROXOL	904103	1.08763e+06	993198	198810	296433	239208	444717	700887	1.00573e+06	604737	428274	913510	767640	919206	288867	2.27929e+06	0.0461534	0.0290007
Arsenous acid	215179	191806	1.08725e+06	1.38633e+06	569642	1.56245e+06	222418	578667	784522	845952	2.21219e+06	738920	1.07572e+06	2.26115e+06	218926	231555	0.156149	0.0289316
Stachydrine	2.02087e+06	309062	294940	1.99246e+06	1.08676e+06	576816	495893	933872	931478	1.78372e+06	942164	2.41952e+06	1.36367e+06	2.526e+06	601040	538042	0.0613766	0.0289075
4-Acetamidobutanoic acid	473562	613875	585651	496095	379595	601894	473843	669329	633988	316081	575100	293324	375815	541657	256065	628522	-0.69233	0.0288839
2,3-Bis(octylsulfanyl)-1-propanol	134361	354203	835174	473030	462095	924294	257765	558222	61370	538950	1.15924e+06	307660	893772	63099.6	76770.2	114062	-0.684839	0.0283732
callytriol C	105398	54080.9	264310	94644.2	295360	866127	62012.4	86210.7	2.11247e+06	88508.8	934135	518403	595631	414575	120044	1.07047e+06	1.26262	0.0281546
9-Anthryl(trimethyl)silane	408518	492571	848242	680782	1.39813e+06	1.52851e+06	1.78519e+06	230074	746106	357545	874504	1.171e+06	847367	260427	891632	1.82762e+06	-0.513342	0.0280961
RG5927903	761665	155917	590380	615022	133577	139849	312930	140845	162290	152305	151597	160245	263778	516753	143581	139507	-1.17331	0.0279574
Butabarbital	705596	778030	273270	122459	558401	362150	148834	869269	363294	171486	208973	290931	159877	1.29598e+06	456193	118220	-0.742973	0.0279323
Propionylcarnitine	728469	467670	652279	407649	682859	681428	439911	425995	1.39806e+06	649020	482102	418731	508189	705416	276721	472665	-0.329061	0.0279219
Indane	74712.8	143517	309924	55651.2	57341.7	52386.3	53549.3	211746	70016.2	60628.1	67969	86909.2	57532.7	552590	54249.7	1.72611e+06	0.981214	0.0277906
9,10-Dihydroxystearic acid	1.37742e+06	1.34082e+06	2.0928e+06	196572	182207	192110	512682	860079	2.29012e+06	385082	199648	1.64866e+06	181912	1.36568e+06	269909	3.80308e+06	0.00171693	0.0276091
Di-n-Amyl phthalate	2.24353e+06	1.13185e+06	3.63786e+06	1.04178e+06	1.35977e+06	1.02755e+06	1.96023e+06	874535	3.56825e+06	1.32269e+06	976172	2.36112e+06	895396	1.77379e+06	1.21289e+06	5.83333e+06	-0.0811438	0.0275808
4beta-Phorbol	436741	381069	264428	827506	233543	1.81441e+06	680247	916740	155184	1.15621e+06	2.68939e+06	463309	181666	246734	223674	464913	-0.345913	0.0275745
AC-DL-MET-OME	877976	1.1514e+06	339373	59667.4	58737.8	1.49812e+06	225818	908653	1.21237e+06	530733	246072	751390	56408.6	1.23473e+06	274821	3.67412e+06	0.141043	0.0275301
Afuresertib	440582	148891	253232	246539	747964	975601	94135.1	206568	80505.8	183875	237119	177725	1.95979e+06	691188	1.79239e+06	558812	0.533983	0.0274129
N-(3,5-Dimethoxybenzoyl)glycine	725392	477674	512450	159845	245336	176351	888841	386774	1.13847e+06	1.13665e+06	640452	812411	663106	434633	426407	758552	0.273031	0.0271658
TB8545000	500589	610312	304820	79761.8	76437.3	87713	91423.2	500536	160632	94514.4	81095.6	176323	685395	294213	152789	1.74908e+06	0.0948299	0.0271382
gamma-Glutamyl-3-(allyldisulfanyl)alanine	755945	1.32915e+06	633412	160634	244897	351373	298636	582155	339893	452591	470327	421846	1.4244e+06	547408	110287	983359	-0.332815	0.0270844
HC blue 2	425947	492325	443559	745074	132244	889834	100939	118123	264021	523711	784510	367703	400083	170221	332286	353188	-0.517138	0.0269619
Glutarylcarnitine	965689	225450	78792	657057	97793.3	199825	91832.3	429233	97959.3	175092	81109.1	330887	206760	160085	819451	198383	-0.916884	0.026829
Glucoheptonic Acid	830783	368645	174493	169481	189998	74609.7	911704	476950	58857.9	1.23906e+06	59580.3	76082.9	832042	336791	340877	122095	-0.447407	0.0267852
Aniracetam	376088	286578	698776	217490	244934	1.22535e+06	151419	551992	208971	371762	163678	645283	757170	642888	467366	251894	-0.531218	0.0267412
Suxibuzone	77843.9	96230.8	97855.6	643492	513276	575726	701634	956976	75937.6	83091.5	77688.6	100536	260767	662274	775942	450908	-0.929814	0.0267193
mephenesin	572670	412634	341835	1.30925e+06	728978	385024	1.55522e+06	61433	367011	1.80246e+06	787134	1.46142e+06	456979	364176	625646	312678	-0.280536	0.0266847
Mevalonic acid-5P	459276	608680	84008.1	316540	3.07607e+06	649193	2.66985e+06	2.48024e+06	1.67726e+06	1.30312e+06	1.4723e+06	2.81424e+06	1.08995e+06	71680.2	2.54294e+06	202403	-0.360918	0.0265256
his-asn	991518	960852	1.43321e+06	596200	2.18544e+06	485618	1.62835e+06	1.38453e+06	2.0014e+06	1.02219e+06	1.23064e+06	2.19406e+06	1.06832e+06	1.38138e+06	1.29426e+06	1.04884e+06	-0.26451	0.0264888
DL-Histidine	510996	207595	67087.6	1.02723e+06	680238	2.22522e+06	66097.7	143595	430609	316073	4.46438e+06	109885	840863	535358	94453.4	798108	0.353866	0.0264711
(2E)-3-Methyl-4-(sulfooxy)-2-butenoic acid	284530	140102	832466	152561	1.24711e+06	146287	151921	145001	2.31521e+06	389134	147742	1.72516e+06	140135	104550	143145	1.34525e+06	0.4212	0.0260972
Diethyl acetamidomalonate	956446	1.17063e+06	764879	173343	152834	216452	554549	750842	1.038e+06	647817	362560	6.64372e+06	299481	888012	353571	591023	0.471046	0.0259814
Azapropazone	762413	430375	817898	168986	359980	305477	71070.6	91565.1	182044	255504	298592	318877	153993	321656	70031.3	559912	-0.972002	0.0259663
Propofol	505751	648190	255850	346729	1.42933e+06	650339	286758	271025	462992	749829	805407	731336	434682	268437	313722	509720	-0.495566	0.0259532
1,1,1-Trifluoroacetylacetone	1.67324e+06	794054	951811	1.27205e+06	267231	183814	1.16053e+06	1.54561e+06	175236	1.94875e+06	1.48545e+06	547556	1.27494e+06	1.66649e+06	64209.9	343247	-0.462541	0.0257678
Uridine diphosphate glucose	1.07547e+06	1.46758e+06	1.41762e+06	481472	329780	963872	328512	1.4755e+06	1.48154e+06	977135	1.65994e+06	1.01981e+06	1.326e+06	1.37196e+06	335652	2.57931e+06	0.0336833	0.0257391
Alanyl-N-(5-amino-1,5-dicarboxypentyl)glutamine	61920.4	206917	83005	402998	278711	2.08315e+06	95623	96816.5	547684	95190.3	1.41416e+06	423695	828688	54771.9	779087	2.63876e+06	0.674518	0.0257242
5-Hydroxy-DL-tryptophan	681436	1.13469e+06	268973	160574	143857	128318	483999	560747	975450	484831	197539	551052	469460	617718	195042	1.78869e+06	0.0359865	0.0256666
Gly-Leu	987779	1.58578e+06	1.59852e+06	517819	353142	860261	438050	1.22316e+06	1.40412e+06	933602	1.74899e+06	1.35059e+06	865383	1.41759e+06	263723	2.90482e+06	0.0259958	0.02563
D-Pantethine	2.79399e+06	191618	539283	1.11858e+06	165231	56176.6	1.38973e+06	404799	53098.6	56827.9	53655.7	54758.3	210463	6.70454e+06	79439.8	492116	-0.0635602	0.0256102
MFCD00209536	947335	799335	423345	122963	195723	249485	309831	828356	859278	992225	126133	685498	649187	698438	708737	1.54478e+06	0.176108	0.0255901
N-acetyl-beta-D-glucosaminylamine	1.26017e+06	1.07555e+06	135270	392170	388581	428216	576045	955574	259491	1.57786e+06	1.44175e+06	241443	804913	947285	146420	893090	-0.128974	0.0255041
Neopterin	1.26014e+06	1.07553e+06	135267	398002	388575	428208	576038	955560	259487	1.57782e+06	1.44172e+06	241438	804897	947264	146418	893070	-0.130665	0.0253463
taleranol	318653	1.03448e+06	1.32593e+06	448267	1.0252e+06	1.04966e+06	521712	363923	2.391e+06	262121	277134	3.38273e+06	1.76914e+06	746579	536721	2.30744e+06	0.376969	0.0252749
3'-HYDROXYPENTOBARBITAL, (1'R,3'S)-(+/-)-	48014.5	52469.8	109950	135122	83561.8	98951.1	1.76736e+06	371273	48416.3	55117.3	62523.1	93720.8	124282	159355	379413	60126.9	-1.76995	0.025214
17-6-keto Prostaglandin F1	306588	60996.8	54370	47936.6	51180.8	47676.2	43455.9	49043.8	49367.1	50374.7	51112	52551.4	1.34907e+06	271088	47955.8	59085.4	1.24375	0.0247647
Carmofur	466466	358059	46328.1	300949	263034	261608	557071	183767	170759	754921	1.0563e+06	112223	702089	57317.3	166458	689671	0.237827	0.0247155
2-Quinolinecarboxylic acid	2.45254e+06	327539	377414	1.64082e+06	827109	385934	473846	1.19431e+06	829487	1.76854e+06	390222	1.49056e+06	963286	2.83898e+06	753787	593346	-0.12432	0.0246175
melamine	714150	1.14484e+06	55623	51625	47836.9	62777.2	54123.5	292389	51745.4	452533	51045.4	59088.3	57389.5	49782.9	116456	53666.7	-2.00951	0.0243135
Etiprednol dicloacetate	237398	568442	1.76891e+06	134356	134956	136548	145896	310346	1.70709e+06	197387	133571	4.80207e+06	132795	136435	138363	2.04874e+06	0.676742	0.02429
UDP-N-acetylglucosamine	1.1473e+06	897017	513281	433901	595331	164404	338619	421735	234413	560602	175524	220416	849739	762471	229555	566339	-0.75647	0.0242372
Emivirine	495356	854443	1.53664e+06	184748	259199	355146	182772	494850	739961	477784	179959	246363	1.06899e+06	422705	183022	999943	-0.509375	0.024112
Sinapinic acid	309086	351353	778862	212200	89110.1	335796	148211	139777	133637	41988.6	383962	266472	272263	260304	39709	67286.6	-1.13752	0.0239058
clavulanic acid	380838	524034	255352	386999	161520	558211	244823	421498	122063	223044	743155	184645	208098	205934	220980	166777	-0.903868	0.0237321
Leu-Val	1.34397e+06	323338	677851	787925	52018	73323.6	559845	676627	54022.2	2.41972e+06	768688	105969	771930	900790	58464.3	74264.3	-0.216232	0.0234945
2'-Deoxyadenosine	755580	320367	930218	999158	922674	2.65568e+06	907757	770312	898517	508831	3.93945e+06	774445	878913	1.19601e+06	3.1094e+06	1.95474e+06	0.319378	0.0233658
Orotidine	334241	121163	643563	108095	147413	60194.1	342469	134927	534695	270459	222523	495292	423241	376428	828614	961892	0.624644	0.0233214
2,3-Dimethyl-7-nitroindole	477186	1.18135e+06	661534	506802	232142	811563	403719	299016	650990	424563	817238	542245	527386	575409	206747	719847	-0.509132	0.023101
2,6-Diamino-4-hexenoic acid	152299	1.38531e+06	391812	456901	891566	520913	610181	79325.3	176657	943731	479250	229036	1.11317e+06	189338	86787.7	252606	-0.792611	0.0228525
1-Deoxy-1-(4-morpholinyl)-alpha-D-fructofuranose	1.15041e+06	247234	124713	874279	544774	410606	536757	564604	324247	564777	780227	198325	613027	1.07421e+06	209354	240541	-0.509602	0.0225577
Marimastat	147651	393450	122010	234711	100679	127206	714778	226130	146920	296990	397242	893105	426990	896835	244303	141141	0.294188	0.0222772
Fortimicin FU-10	1.43129e+06	1.35921e+06	1.24836e+06	1.85761e+06	776558	1.36234e+06	939592	910419	626192	1.75442e+06	1.39144e+06	1.09756e+06	1.51858e+06	1.36414e+06	1.17491e+06	2.18e+06	-0.28392	0.0221443
N,N-Diphenylthiourea	841513	816620	101224	373035	668990	38236.4	640780	843697	36688	892199	40995.8	36592	1.17806e+06	569831	479705	34635.6	-0.782891	0.0219872
butoctamide	477221	335802	344282	653279	303418	364018	82600.8	404688	83505.7	433896	442383	315869	313530	415874	167907	408784	-0.649971	0.0219304
2-Hydroxy-4-(trifluoromethyl)benzoic acid	37829.7	44697.6	33191.3	742722	164179	37851.4	36265.8	38614.8	41801.3	47618.3	41579.8	47804	35178.9	45533.7	510962	2.38946e+06	0.947535	0.0219048
Dinaciclib	1.87249e+06	203642	604151	682297	351869	350261	153615	358887	176813	869776	423980	374605	597697	1.29359e+06	402976	248221	-0.468391	0.0218418
MFCD00004231	559005	740899	1.07927e+06	104011	126610	476819	280239	475210	364979	531733	107341	236154	497581	501397	132561	2.00918e+06	-0.310685	0.0217672
Acetyl-L-methionine	8.31555e+06	2.78415e+06	3.51331e+06	6.90378e+06	2.72991e+06	3.49813e+06	3.64221e+06	4.71764e+06	6.25277e+06	5.60361e+06	7.99932e+06	5.03287e+06	5.31659e+06	6.95493e+06	2.11204e+06	9.57085e+06	-0.0070748	0.0216412
1,7-Dihydroxy-3-methoxy-2-prenylxanthone	146936	57250.4	263695	60970.5	44114.5	261127	48664.3	60247.9	1.25678e+06	261463	269443	869127	416691	164201	136614	679953	1.56346	0.0216306
Threonylglutamine	432302	1.38355e+06	1.42503e+06	166506	162626	412122	307475	654942	1.50751e+06	484798	439988	790701	616167	1.12027e+06	378549	1.8954e+06	0.00573006	0.0215915
N~2~-Acetyl-L-ornithine	412043	900136	697336	526511	336763	638822	396793	603977	502910	559525	365246	608668	280872	517542	141419	1.38126e+06	-0.564022	0.0215661
2,4-Dinitrophenol	134626	813028	343064	162982	91994.5	73416.1	190428	125426	72623.8	123327	67654.5	381214	978465	507788	956534	63530.3	0.21055	0.0214225
YK6000000	3.12987e+06	278931	1.09854e+06	860231	1.74991e+06	349223	639413	1.73559e+06	664968	1.09539e+06	699459	903714	2.13105e+06	4.06227e+06	645911	1.16611e+06	-0.166407	0.0213138
Glycitin	1.00898e+06	44575.5	143705	651500	652746	425206	290251	338820	87466	294576	665731	223523	272772	1.20289e+06	218277	281533	-0.466054	0.0213004
mefexamide	501371	1.23618e+06	645366	78387	80602	80743.9	460469	543183	602546	405552	79848.3	358796	77286	558619	76013.5	1.3246e+06	-0.617669	0.0212731
Oxagrelate	646819	647987	401276	75374.5	178259	1.05032e+06	74030.8	559944	135573	261284	106538	302660	434872	319360	79556.5	2.62794e+06	-0.242883	0.0212621
Piceid	423837	326680	295592	333396	229634	368662	301133	333793	325209	65995.8	378318	305785	393261	70008.4	63785.6	329379	-0.891039	0.0211706
3-Methyladenine	927923	413997	290422	55559.2	53728	54613.3	311261	1.21702e+06	54658.3	564308	55821.3	397155	940969	49704.4	52111.2	54671.5	-1.07695	0.0211548
4-Methylcatechol	376204	669613	1.20654e+06	687828	657785	695642	1.86013e+06	572931	1.22831e+06	632757	659371	685777	651431	418636	656090	1.9311e+06	-0.432671	0.0210788
Acetylcarnitine	38049	135801	34155.9	34702	33800.3	45428.7	32379.2	30252	51579.1	29568.4	37438.1	36624.4	31045.2	117935	34427.2	1.26442e+06	1.53353	0.0208704
Succinimide	43426.9	226276	623483	59057.1	131791	184371	44800.9	122194	841673	51987	628598	1.69011e+06	122391	372381	38464.4	983357	1.0954	0.0207469
N-Acetylornithine	36461.2	29183.1	1.41133e+06	39002.2	70037.1	18913.5	19252.6	61583.7	31437.7	112083	38930.8	173811	21551.4	36604.4	37013.7	403629	-1.60891	0.0207198
VS1150000	254299	449042	397727	38840.4	159276	38516.3	92918	137397	181566	72495.8	262148	232058	498443	697986	418313	612488	0.455491	0.0207073
Creatinine	1.23609e+06	1.47416e+06	901449	507358	645241	675817	541511	1.64309e+06	1.37705e+06	869136	1.52086e+06	840059	467758	1.63579e+06	521756	2.01587e+06	-0.192503	0.0205699
metioprim	121508	131201	57210.4	447736	116197	134449	708046	606456	927680	408112	126571	1.5551e+06	83698.5	990357	101948	917559	0.611165	0.0205474
LN	3.42477e+06	512049	281976	1.57684e+06	815285	650907	728341	1.14495e+06	762231	1.92696e+06	897008	957026	1.33893e+06	2.98674e+06	619219	821474	-0.230014	0.0204696
AJ1150000	1.05468e+07	1.04957e+06	829260	3.5052e+06	2.39071e+06	1.69609e+06	2.2057e+06	2.98173e+06	3.02819e+06	5.04555e+06	3.59205e+06	3.69462e+06	3.34131e+06	1.17115e+07	1.94216e+06	1.96216e+06	0.0512844	0.0203821
Cucurbitacin D	2.37173e+06	2.07805e+06	2.23042e+06	852572	345983	1.95824e+06	2.07769e+06	2.06734e+06	4.6935e+06	2.0559e+06	1.28447e+06	2.74663e+06	1.21797e+06	3.19846e+06	1.27963e+06	3.62713e+06	0.024811	0.0203816
Zalcitabine	34581.8	336208	2.40401e+06	544210	166862	889388	574763	84080.9	597214	420155	1.58262e+06	411270	842326	185822	31899.1	2.87269e+06	0.0043507	0.0203493
DK3970000	219414	90552.2	154030	258491	399861	416906	129604	627224	66941.5	253326	81186.2	269293	197291	241356	114389	427967	-0.930278	0.020208
Diethyl (4-hydroxy-2-oxononyl)phosphonate	378859	522085	256058	387375	176954	560092	243358	419509	202973	311556	741300	218112	292542	318889	74945.5	205396	-0.721304	0.0201997
Isopentyl cinnamate	68908.8	205556	184763	62779.4	62758.8	64860.6	133958	118226	1.54909e+06	62010.3	64445.7	320113	60623.9	492121	60065.8	1.10678e+06	1.4838	0.0201735
jamaicamide C	129338	282382	373315	117075	116443	121378	117998	208056	258155	168029	121086	178830	296035	281813	119242	1.45329e+06	0.464891	0.0200409
Estriol	1.55147e+06	1.11383e+06	601090	214583	351553	1.14279e+06	595809	1.06949e+06	531068	546948	703779	2.85124e+06	1.20006e+06	538558	261422	1.28248e+06	-0.291281	0.0200217
1-Isothiocyanato-9-(methylsulfinyl)nonane	392542	417682	622883	405925	397377	359558	568227	715886	514833	369069	379772	646394	414449	436288	398425	466468	-0.584112	0.0196948
PC4959775	403136	134152	252270	279877	95066.7	250000	87928.9	93326.2	1.78939e+06	509240	106726	855064	101540	216690	88684	1.30851e+06	1.06287	0.0196761
4-Hydroxy-2-(4-methoxybenzyl)-3-pyrrolidinylacetat	1.59138e+06	1.54745e+06	1.25842e+06	1.64417e+06	2.1721e+06	637873	2.44077e+06	1.81447e+06	2.91638e+06	2.57822e+06	1.2116e+06	2.04269e+06	1.05095e+06	1.57378e+06	1.41715e+06	3.194e+06	-0.202602	0.0194984
CYCLO(-SER-TYR)	1.00847e+06	122995	388686	974570	349774	312344	96236.4	323507	708366	787643	345938	1.27726e+06	547347	1.17636e+06	559639	216155	0.148997	0.0194876
N-Acetylneuraminic acid	251417	859967	623796	201593	552028	124967	145312	270638	31187.7	390709	322842	89068.7	844213	333916	78536.9	111234	-0.864159	0.0193754
val-arg	39212.3	39709.4	57256.7	58816.9	48370.7	55679.1	42087.9	33632.3	1.94141e+06	37527.1	49949.6	69445	620231	66004.5	86609.1	47498.7	2.4549	0.0192805
3-hydroxy-3-methyloxindole	773924	801801	1.52478e+06	679100	1.51489e+06	692480	640834	824214	1.41217e+06	624052	621740	2.20381e+06	1.39804e+06	1.94284e+06	1.43981e+06	2.18592e+06	0.17564	0.0191668
4-Aminobenzoic acid	173407	35147.3	414732	70124.9	405215	29717.5	370549	224331	35055.9	51375	89164.7	40742.6	378124	327098	1.70513e+06	440273	0.42566	0.0190492
Pyridoxal	144908	636711	234486	71762.7	71966.5	74173.8	79459.3	263390	86355.2	276673	254033	87707.8	376165	375418	73119.9	871002	0.114629	0.0189773
octinoxate	499145	353867	420914	568490	499733	484385	414533	422005	449340	430023	531759	326556	380194	461980	537039	486924	-0.460984	0.0189667
2,3-Dihydroxypropyl 3,4,5-trihydroxybenzoate	95530.4	91673.8	934704	90941.4	93569	92516.5	217256	340565	505286	365297	97070.3	1.49345e+06	99952.5	1.01374e+06	92176.1	972127	0.656737	0.0189121
Glycyl-L-leucine	77172.6	73616.9	96547.6	349716	342029	410147	57459.9	70339.6	905755	217120	1.03481e+06	957743	279984	277827	199801	472933	1.09123	0.0186607
1-Methyluric acid	540671	67947.5	56231.3	793382	533209	402459	95235.4	306286	118451	350342	259407	451187	294774	590408	1.47846e+06	46918.8	-0.0803664	0.01859
frescolat ML	1.16137e+06	105839	446520	620131	390884	134582	147519	235692	99618.7	771909	116085	126730	459535	431756	428787	385199	-0.637724	0.0185306
oxamniquine	169682	306070	1.46533e+06	398949	411785	1.06378e+06	180770	247346	303324	153716	1.13288e+06	328568	792832	565149	168957	2.49353e+06	0.0583372	0.0184261
N-methylethanolamine phosphate	215702	404978	92036.5	97876.1	100199	96610.8	110382	92073	989833	129816	96209	614046	101329	334789	94696.2	1.23478e+06	0.983344	0.0183598
beta-Alanyl-3-methylhistidine	156064	90430.8	267292	47036.1	45554.5	47716.3	99400.7	52541.4	736632	55784.9	51899.8	229191	57303.5	276130	48700	1.29008e+06	1.22481	0.0182793
N-Acetyl-L-aspartic acid	299916	221631	536602	234819	292624	431953	311301	210277	83461.9	501853	233927	93388.3	382251	83456.3	81213.9	200063	-1.02579	0.0182499
5-Hydroxydihydro-2,4(1H,3H)-pyrimidinedione	189960	81032.5	178319	86737.6	689204	968450	59403.5	300153	612646	127232	814746	224530	235061	460868	373452	589378	0.0669142	0.0181826
phenylnaphthalene	48133.3	414928	1.18072e+06	72345.2	48928.6	326531	60596.1	47080.7	1.57731e+06	146686	177937	403954	44094.8	404695	45247.8	889571	0.142102	0.0179537
diclofop	653052	811741	494786	256015	201643	379327	483637	354940	770669	561778	335640	840580	734937	1.03718e+06	202126	990420	0.103603	0.0179176
tyr-gln	1.06936e+06	441290	840070	315300	79189.5	79832.7	485247	188057	82504.6	76861.8	79221.8	74780.5	72327.7	2.09505e+06	76138.6	209208	-0.683227	0.0179148
glu-thr	1.08428e+07	986614	747127	2.81179e+06	979435	1.71963e+06	2.31213e+06	1.84916e+06	2.09973e+06	3.8725e+06	3.81588e+06	1.7315e+06	2.22767e+06	1.06084e+07	1.52626e+06	1.56582e+06	-0.0591975	0.0179071
S-(?)-Willardiine	74803	56539.8	50234.2	117282	289860	2.21833e+06	52713.2	58047	51206.5	309277	863717	54170.6	444817	60124.3	50819.2	2.85793e+06	0.369074	0.017829
5,6-Dihydrothymidine	250240	618239	949683	57424.8	48566.2	58215.1	251396	497206	291147	396889	57447.5	609924	186663	52838.2	118636	510608	-0.930762	0.017802
beta-Fabatriose	65370	422077	1.20016e+06	71625.6	61927.9	328178	113229	63337.5	1.60851e+06	147247	177828	406448	58901.7	402201	63719.9	916794	0.104195	0.017768
ibufenac	188268	96184.2	309239	566698	497159	61456.9	62041.7	60850.1	181680	442319	62032.8	1.25453e+06	74685.2	345261	235015	59420.7	-0.107178	0.0176298
EPICAPTOPRIL	218784	540708	819715	175745	403229	422905	586773	481861	734099	444273	819844	1.21105e+06	314540	572899	604340	1.37338e+06	0.225845	0.0176288
5-Indolol	394048	84073.2	191875	354395	124067	1.31802e+06	183814	169344	84735	596681	111916	426663	826082	144054	151883	342997	-0.463326	0.017521
Kojic acid	456560	561962	59814.3	291178	151726	93335.3	266622	367700	193514	321211	542870	392818	1.3486e+06	195771	164333	70472.9	0.108032	0.0172666
Seneciphylline	227624	363410	90972.4	103295	81726.8	80600.4	186674	75314.2	656294	85504.3	95558.7	386349	88079	280689	80793.1	1.2639e+06	0.727113	0.017229
Tos-Arg-CH2Cl	251108	145604	531087	76767.6	61064	52725.1	169415	79085.1	436998	192501	58712.1	582870	171232	786481	87504.9	855584	0.687422	0.0172113
2'-Deoxycytidine	845990	360219	105412	337627	364709	357540	459606	732558	166130	404973	1.87304e+06	195840	1.23181e+06	383903	530661	121726	0.134212	0.0171748
Secnidazole	1.46291e+06	333960	170515	667636	382198	439348	341223	177530	374791	345531	1.34153e+06	403233	641828	313010	554724	197670	-0.320089	0.0169046
etifenin	888846	191237	841452	64211	92425.3	268102	150701	334088	79092.2	523998	161381	399268	747626	379744	60382.4	1.24592e+06	-0.1224	0.0168688
Homovanillic acid	183800	352567	1.4455e+06	115350	115451	112745	260210	567689	1.02314e+06	353001	116450	2.44667e+06	132835	1.16114e+06	109370	1.39817e+06	0.459256	0.0168622
5-Oxidanidyl-5-oxidanylidenenorvalylarginine	475445	361372	575402	142278	185826	904359	443499	289556	204520	143262	1.6401e+06	280965	436350	887500	237136	1.00407e+06	0.168442	0.0166841
bendiocarb	2.09394e+06	128807	113380	879215	383374	345003	310939	568937	237602	1.02051e+06	338190	422214	547650	1.66861e+06	655044	244710	-0.306206	0.0166367
Etilevodopa	55472.3	52045.7	136994	60142.3	65854.7	440271	55205.9	55005.2	496436	55659.3	465879	508404	325924	55325.8	58540.2	958195	1.22147	0.0165964
Cinnamaldehyde	64723.9	63410	70499	65113.2	63834.7	60629.5	56376.6	60640.3	833474	71443.2	61951.5	748364	59145.5	141611	59795.5	800041	1.86021	0.0165177
histidinol	155000	880083	174522	69907.3	66177.4	65637	74372.2	93757.7	71245.1	67023.7	64655.6	73995.5	71146.8	140794	83473.8	74762.1	-1.82921	0.0164533
Argininosuccinic acid	233279	370862	264056	115534	201692	886370	141587	284767	182436	668189	115274	377647	339186	241178	103716	165951	-0.651372	0.0164266
Shikalkin	338397	237403	914631	166354	474736	963564	144453	301727	234371	555160	248448	661704	1.16176e+06	188598	109411	608051	-0.355222	0.0163465
Prostaglandin H1	544856	660724	866824	45801.7	41546.5	45907.4	258221	354933	1.9364e+06	328094	43678.7	2.32746e+06	42498.9	621503	207690	188307	0.314883	0.0162879
DIMEFURON	66446.8	1.0143e+06	94796.1	102375	203631	59910	147267	48460.9	47700	150997	37673.4	168658	136534	108940	126781	39716	-1.66354	0.0160138
3'-Hydroxycotinine, Cis-	376574	85402.7	53491	683881	623969	146326	309707	136698	67505.4	772696	94267	340920	264761	367764	187619	194651	-0.526193	0.0158364
Nipradilol	577761	1.13281e+06	1.03298e+06	1.76749e+06	1.06582e+06	1.08785e+06	413306	75265.9	575394	1.58264e+06	1.17695e+06	1.86668e+06	1.58673e+06	1.25854e+06	200002	1.26392e+06	-0.0721821	0.015745
3-Hydroxyanthranilic acid	398189	161297	57121.4	138070	238517	55774.5	315861	317753	54517	146511	60138.8	199140	100631	56706.9	49939.9	54839.5	-1.71965	0.0155554
4-Hydroxyprolylleucine	363563	710433	826762	62882.1	61376	63241.1	73184.2	510586	539042	195419	62819.1	61598.9	61701.8	678691	157739	980628	-0.496037	0.0154232
1,2-Dihydropyrimidine	684205	137324	101253	940148	82820.1	136148	257467	364286	207255	515652	259144	558144	524057	751686	225124	62859.2	-0.254267	0.015391
thr-phe	685812	227441	197346	445998	534309	242745	79777	783142	397358	555039	206063	139648	519414	622872	596017	337114	-0.350195	0.0150138
4-Hydroxy-5-methyl-3(2H)-thiophenone	169014	237983	153483	109051	90839.1	129517	205508	169020	560442	127754	347275	260927	195428	320043	259321	796045	0.701782	0.0149285
Pyridoxine	149138	176675	173684	121999	125916	240060	112727	114828	142285	128627	141504	1.37541e+06	221461	572436	109966	538746	0.8425	0.0148759
Lornoxicam	324287	467273	192360	45389.1	34897	289871	277771	413800	34572.2	141836	472317	84226.1	60241	307335	107231	1.14079e+06	-0.237696	0.014809
Threonine	208788	273592	1.02616e+06	274278	199629	1.45515e+06	418576	330846	708881	241865	2.90695e+06	180268	716254	337390	139961	1.05375e+06	0.245699	0.0147403
1-Pentofuranosyl-2,4(1H,3H)-pyrimidinedione	196654	201911	543723	210312	172489	188303	302034	198081	178998	174869	180621	195362	160443	181887	189145	193342	-0.943705	0.0146638
3-Tropanol	81037.3	229610	390572	78333.9	180196	76747.7	74043.7	78216	194932	147230	144670	452308	709825	177642	109306	484027	0.52004	0.0146129
Abscisic acid	412539	625703	694542	168616	169868	366998	353344	345713	757613	240058	281962	905872	436925	238186	96299.1	553816	-0.399832	0.0145425
Arg-Trp	322442	581267	231481	247157	131321	394099	328286	328014	482999	400529	600833	331229	338461	491660	108844	1.17121e+06	0.152842	0.0144615
amflutizole	189528	295439	526789	233703	288107	1.05771e+06	115113	430900	679480	433795	549638	2.3047e+06	460365	377881	128951	652173	0.265806	0.0144551
2-Cyclohexyl-4,6-dinitrophenol	639435	648460	437978	61650.2	221755	441757	219453	611379	463736	673077	158572	720243	626798	637364	283264	1.03393e+06	-0.0152601	0.014432
fosmidomycin	509834	783965	575404	229499	174374	354294	312354	633171	663882	436770	767862	444500	749937	670888	140305	985357	-0.0200527	0.0143395
3-Amino-2-azepanone	1.37708e+06	53877.6	56635.8	442682	116094	55166.8	49587.6	199107	59615.1	522715	98979.5	81804.2	118859	611972	546113	51969.5	-0.584592	0.0143094
Cassyfiline	382445	651840	225828	149396	259037	790103	290114	577468	115052	498673	568050	292668	598496	346371	192834	462940	-0.521348	0.0143005
Capravirine	327682	120482	88585.2	403002	154372	87192.1	84639.2	157599	89673.9	160830	95945.8	285427	115030	167799	162251	88518.3	-0.805907	0.0142044
2'-Deoxyuridine	722671	54559	50524	113479	191248	51333.1	57255.3	136379	53658.2	54247.2	53346.4	54770	122122	253273	49123.6	55454.3	-1.35262	0.0141157
Oglufanide	343749	310130	344354	58402.9	159633	234530	74175.4	153610	86896.6	294516	88819.8	180390	306288	106132	65013.8	1.268e+06	0.0145353	0.0139647
deoxyuridine	356066	349647	125517	35480.7	37285.7	59607.5	39537.7	305065	113346	315066	39541.7	343679	269434	170570	42370.8	874267	0.177881	0.0139036
Phenylglyoxylic acid	422790	45366.1	48148	606702	127218	43761.6	65871.6	291205	45587.3	734339	47909.4	267600	76255	254784	446282	43524.4	-0.300593	0.0137401
phe-gln	668022	756213	375102	100480	201088	55658.5	366156	534110	616016	389940	110797	415106	482847	271146	102998	736201	-0.495657	0.0137259
Diethyl fumarate	291768	264400	590825	271198	242499	165937	164847	558952	1.04663e+06	141775	245891	2.39416e+06	416851	191622	299144	1.12689e+06	0.557405	0.0136956
4-Acetyl-2(3H)-benzoxazolone	591690	125552	355802	369901	120859	102365	571245	336281	76148.1	1.11031e+06	417252	112129	412543	452868	81128.5	104240	-0.287617	0.0136897
1-Palmitoyl-2-hydroxy-sn-glycero-3-PE	1.00945e+06	765627	983885	2.39031e+06	1.67663e+06	640578	1.08243e+06	1.00925e+06	1.01949e+06	263548	569743	748835	2.09543e+06	2.62834e+06	5.76799e+06	1.27398e+06	0.160694	0.0136247
(2S,3R)-epoxiconazole	352968	535023	811294	167751	351959	496577	457901	373522	340710	634619	396649	224565	402644	390801	289523	818316	-0.473706	0.0135213
Lysidine	187768	520753	2.38539e+06	550406	1.26783e+06	1.28684e+06	424759	145188	1.31335e+06	1.58557e+06	689473	2.20954e+06	1.39895e+06	1.8157e+06	808513	1.21369e+06	0.211798	0.0135023
Methyldopa	145250	170401	353032	175004	105485	431062	40939.2	124513	64392.1	162684	43945.8	85786.9	305568	183523	85239.7	219570	-0.846048	0.0134275
1-(Propyldisulfanyl)-1-(propylsulfinyl)propane	34970.6	32902	28963.2	33085.7	38196.5	38122	27640.8	30554.3	276036	37074.6	775536	449755	124190	31033.9	30330.6	35606.7	2.27685	0.0133759
9-[(methylthio)nonyl]thiohydroximate	2.12381e+06	143945	257153	1.13456e+06	663667	370084	460123	490042	415807	1.34411e+06	942670	572070	665835	1.89319e+06	616967	384533	-0.116999	0.0132311
Benzoic acid	104437	102542	172555	384485	101636	99856.1	96688.4	99259.9	123118	106031	102526	157149	107582	97208.2	102642	97271.9	-0.884812	0.0131563
N-Acetylleucylleucine	83315.8	1.17612e+06	108942	66741.1	634478	61026.3	59206.4	56663.4	684734	66332.5	70107.8	192488	60281.2	852255	59196.3	919937	-0.163668	0.013116
Ecdysone	237499	596839	138451	124203	124972	296266	139511	154668	1.27684e+06	309115	144533	1.48986e+06	128058	291203	119589	830917	0.701838	0.0131014
dihydroxyphenylalanine	403957	80521.7	61909.1	408448	410227	245524	94990.1	280240	91433.8	283927	204944	487241	250545	538261	238279	46372	-0.334253	0.0130818
Jasmone	86566.9	68509.7	190928	961478	36758.2	145646	387846	63772.2	131509	567018	368417	468424	101431	202874	134745	724066	-0.0314238	0.0130458
ES9990000	589253	126851	856288	64473.8	66082.7	68201.7	64868.5	64782.9	998374	68196.1	70235	423698	62430.4	440911	63938.3	1.68248e+06	0.43444	0.0127419
Evodenoson	647401	481444	324189	412595	476360	579194	457465	568536	544169	533477	578731	417423	633570	423657	512090	571171	-0.341262	0.012734
Hydroxytryptophol	289581	662517	79691.1	37542.6	35318.9	34219.9	67567.7	640834	49800.5	542887	33384.8	131417	38616.4	231349	35325.9	863798	-0.496208	0.0126249
Valclavam	121925	118335	233620	146828	118446	130928	140407	115347	118781	188893	149102	1.21851e+06	358367	126681	133612	482992	0.706316	0.0125429
hydrocortisone aceponate	273276	687546	922916	53520.8	59228.1	69489	223217	321687	1.31559e+06	338891	47500.3	572610	57622.3	690374	222276	329476	-0.149899	0.0125234
N-TERT-BUTOXYCARBONYLHISTIDINE	60169.3	54648.8	75224.8	51751.4	62705.7	57506	270983	69400	959256	58096.8	64264.8	1.27144e+06	63834.7	59775.8	178082	97296.3	1.34908	0.0124533
Aceglutamide	462946	419193	448703	164635	268530	343209	161439	256980	193502	404161	204364	292348	418179	221122	177460	1.37342e+06	-0.106658	0.0124157
HIAA	349375	477783	434433	98886.3	56726.6	200809	409389	337856	239005	309569	162048	80455.5	296374	456482	192711	639975	-0.43781	0.012349
Leu-pro	527144	732003	280087	348132	173848	160273	210540	289380	89279.7	664531	153555	224785	290698	369390	216118	348279	-0.701385	0.0122705
Pentahomoserine	519395	464815	224832	105831	188894	190772	561424	295566	169390	298169	244445	266590	155167	396986	269203	285631	-0.735652	0.0122669
D-Ribofuranosylcreatine	410553	420226	161635	1.61174e+06	1.46052e+06	860210	534144	1.02224e+06	80832.3	1.61992e+06	1.73165e+06	150811	3.07014e+06	261640	99075	71261	-0.193136	0.0121207
DL-Cerulenin	661311	210547	378663	300981	195607	253288	137157	234194	75354.3	389674	75267.7	338330	453068	267217	133658	392169	-0.629034	0.0118896
5-Formamidoimidazole-4-carboxamide ribotide	458601	361368	1.60787e+06	571997	709803	2.34569e+06	1.73938e+06	924418	2.60062e+06	1.17255e+06	1.25139e+06	3.15672e+06	790313	493593	543008	3.08297e+06	0.0830454	0.0117181
zinniol	144353	198946	174788	124640	116205	1.35415e+06	104466	149384	676277	127164	151927	754402	690061	140203	101800	1.42234e+06	0.331483	0.0116321
Hydrocortisone Valerate	1.42777e+06	75916.2	300963	590139	74457.9	65761.6	625217	214954	61886.1	64569.6	73255.8	67196.4	58477.3	3.41789e+06	312605	197896	0.0395946	0.0115969
N(6)-Methyladenosine	106096	78597.4	79971.2	70030.9	206668	315660	63857.8	66316.8	69405.4	65309.3	500165	96607.3	789538	78326.1	63648.5	208379	0.626327	0.0115966
Dronedarone	189478	120925	84880.3	582452	290634	151490	540121	185357	73774.9	561793	540231	483339	133291	84730.4	251043	71945.8	-0.420952	0.0115771
Alacepril	154888	152182	473573	164217	128553	150985	120643	221507	178595	160739	127483	316729	151812	154902	144271	162745	-0.698529	0.0115213
methocarbamol	629201	759084	482366	318632	724017	235554	424613	709310	317743	304511	896854	375779	710650	711061	1.2777e+06	493095	-0.17854	0.0115123
15-Crown-5	428040	432580	1.18149e+06	348224	154606	235770	127729	234464	1.0221e+06	1.17493e+06	85518.5	1.45198e+06	455178	247800	223291	214661	0.000887181	0.0113171
MFCD00041326	123260	77388.3	420248	123698	90541	67820.9	193818	104995	60601	60013	89802.4	86353.3	64622.8	100264	93519.2	78893.5	-1.38976	0.0113136
carbinoxamine	280609	288196	662217	100469	98535.5	461752	88434.1	93827.3	101852	334435	167067	103392	492402	105693	91519.6	479163	-0.588835	0.0113093
UBI N252	275618	450698	224763	316888	169355	1.0331e+06	382935	421309	430693	681528	376635	1.54869e+06	260654	132962	469390	480985	-0.133764	0.0112756
fluvoxamine	65193.3	362415	364578	57105.8	52842.1	62073.1	63624.3	58211.7	82809.3	64210.5	59222.4	70615.1	57761.1	67226.3	63614.6	81301	-1.542	0.0112213
Indole-2-carboxylic acid	420931	191331	252999	41988.5	44157.8	168364	39437.8	141116	38175.3	318165	42682.5	40072.7	84316	90171	44053.5	86331.9	-1.28095	0.0111321
dihydralazine	1.07951e+06	765602	998130	357195	409796	240835	1.11735e+06	1.16144e+06	1.74434e+06	795871	865395	1.54231e+06	484842	943350	596563	684337	-0.195249	0.011052
IAA-Val	1.23637e+06	117786	117422	432419	310034	163879	133673	282448	161320	604684	166863	223540	402222	868852	282643	90365.3	-0.394571	0.0110454
Prostaglandin K2	170168	1.16255e+06	131622	53980.7	280094	187491	160023	193162	238833	772841	80635.6	303983	83684.6	294839	352837	113715	-0.635243	0.010996
Etiracetam	1.08341e+06	517462	664076	655325	196112	86228	448233	241838	94548.1	1.07007e+06	638928	353679	728049	986577	88786	256937	-0.304752	0.0109833
Diallyltetrasulfane	182825	249799	213120	198838	278808	261156	237250	71602.5	157967	202778	84498.3	235102	143718	275456	120254	157179	-0.76276	0.0109831
gibberellin A53	281377	302011	297451	331741	327867	329768	479403	328867	298729	290669	311211	343269	297847	326800	329264	336896	-0.525985	0.0109333
fMet	178671	167770	167908	167287	167586	167612	195387	181895	299144	613226	192013	338319	550301	160003	171626	170115	0.37924	0.0107792
3-hydroxyhexadecanoylcarnitine	35334.8	35944.9	36246.6	459098	34469.4	36581	117229	33632.3	36273.7	224300	39281.4	36960.8	34043.6	35768	172865	39569.8	-0.849826	0.0107707
DIMBOA	239567	270789	297666	52637.9	91148.4	179249	45449.3	216052	154368	201039	362927	166566	219896	347351	65036.4	735175	0.231002	0.0106226
N-Isobutyrylglycine	262403	632040	491585	188279	275965	233386	172264	267516	373417	269397	203333	678379	202954	393575	200937	487374	-0.405229	0.0105943
L-alpha-Aspartyl-L-phenylalanine	250983	349890	236066	164311	775542	155368	188801	110036	428648	698324	1.19794e+06	1.1839e+06	457940	69917.3	88409.7	90895.8	0.428833	0.010456
Aralionine A	66460.8	91651.6	71939.6	177596	75728.9	368173	74765.1	61225.8	62293.7	246011	62357	67378	64234.9	71773.5	65411	64218.5	-0.926424	0.0103669
N-(6-Oxo-6H-dibenzo[b,d]pyran-3-yl)maleamic acid	102365	101637	89897.2	399242	60868.6	171170	61860.3	63216.5	118990	100511	207482	63104.5	115399	119463	82803.7	179129	-0.527769	0.0103118
Bicyclo Prostaglandin E2	207793	292206	245420	179663	171121	180539	182673	311071	1.07025e+06	218271	227256	1.39159e+06	286951	215489	173422	241516	0.495693	0.0102968
Tepilamide fumarate	136734	393630	37297.8	43210.6	45084.1	41568.6	177053	184322	218833	157630	42378.1	498823	39030.3	482946	40467.8	430646	0.287382	0.0101217
Decarbamoylsaxitoxin	1.0775e+06	717620	434781	1.1503e+06	817277	821824	611936	339615	304009	1.5182e+06	351519	740526	2.18205e+06	1.10474e+06	468173	555689	-0.133096	0.0100938
Deoxyvasicinone	731833	124996	227145	203191	1.61306e+06	45182.3	564385	635168	44142.6	39661.2	221315	45332	763314	821160	3.12125e+06	161500	-0.032563	0.0100891
Otonecine	416093	471753	294075	67824.7	82328.4	138518	237682	362348	205501	457454	154632	137297	319050	352858	37031.1	476684	-0.417921	0.010051
Phenazone	75725.7	350371	72508.6	67360.8	67842.8	282039	67347.7	69485.4	64480.4	102889	82789	66114.5	69469.4	71517.1	66280.9	80490.9	-1.27626	0.0100363
Dehydroglycine	229324	433702	379538	54647.3	57618.2	91880.1	242237	340873	43964.1	202826	74467.7	170804	358372	231078	354225	152036	-0.675405	0.0100343
Thioxanthene	176367	385035	583450	77020.7	140170	181019	212219	554927	74529.4	104030	704746	265510	329842	345501	227704	535417	-0.273508	0.0100157
Arg-Asp	87738.5	125073	390474	77914.5	155320	298461	256335	93424.1	100017	97778.2	264805	144631	72216.1	93450.2	259494	120462	-0.798655	0.00994843
4-(Benzyloxy)-2,3,5-trimethylbenzenethiol	375580	516913	215933	181662	245086	357932	200980	232417	330607	301338	97892.2	261187	389925	424232	85323.1	445683	-0.459571	0.00973399
2-Deoxypentose	71765.8	69443.9	439202	105624	68856	94171.8	67462.5	64047.6	341628	113738	106523	71441.5	122753	64231.4	61753	64358.8	-0.571933	0.00957123
Mucronine B	40823.4	63371.1	561153	39052.7	38233.1	42297.7	37857.1	36502.5	37637.5	39426	40748	125070	36504.6	153945	42486.2	56422.3	-1.23419	0.00930021
Isopropyl beta-D-galactopyranoside	300845	303621	298760	301843	260478	270277	487384	329708	1.2568e+06	267544	287144	1.31567e+06	274183	338911	314190	907260	0.404797	0.0092645
12-Crown-4	232636	257155	246407	223099	226265	215310	549523	160598	279007	207793	194367	243005	185108	143191	226092	307315	-0.700421	0.00923748
O-heptanoylcarnitine	163968	55438.5	311714	267982	154082	143749	86234.8	92241.6	579677	164329	338456	419333	82726	589713	204874	551968	0.710295	0.00922586
6-METHYLFLAVONE	351524	416756	297046	62106.5	68315	239492	121415	247105	303521	233357	73202.2	243757	193597	221665	57225.5	441152	-0.552737	0.00915335
butyl acrylate	351681	416942	297178	55343.5	68432.4	239521	121548	247229	303236	233474	73331.5	244104	193604	222050	55836	441554	-0.548078	0.00908706
ANDROSTENONE	196534	226377	234636	189437	182368	193070	212900	196049	633544	191535	212247	273784	191115	193810	179698	1.1093e+06	0.369576	0.00906336
2,3,4,5-tetrahydrodipicolinic acid	365626	557428	450035	132729	134676	343975	199525	317363	514820	321402	550247	325428	344932	342396	68780.1	899153	-0.0544138	0.00883531
lycopsamine	183085	248322	231621	157071	140372	143218	136400	140464	677303	160453	190065	210495	145300	141856	138510	157239	-0.128363	0.00880346
pinazepam	424786	474887	53818	39487.9	37714	40688	116067	181661	110433	82156.8	37600.2	178119	54838.4	170373	51081	434609	-0.84119	0.00880287
diniconazole	31867.4	34050.3	699243	57378	156787	27994.9	42882.5	39149.5	55329.2	39273.7	395536	86767.4	150140	62843	95267.7	39040.3	-0.667009	0.00877555
Olodaterol	52873.6	48325.1	55952.9	268823	259951	561529	51578.3	50948.6	54924.4	50987.7	1.20768e+06	65689.5	886970	51028.5	53887.1	50622.7	0.600993	0.00855836
prostaglandin H2 2-glyceryl ester	132188	135157	561725	103370	104858	165296	99327.1	103292	155251	115302	131350	464369	99911.7	101037	98746.9	315844	-0.510829	0.00853811
methylxanthine	227846	143210	282558	151068	198708	77741	182215	113716	93890.8	118386	251186	144391	726668	85748.6	133240	272841	0.0146685	0.00853727
Triethynyl(phenyl)silane	116676	347152	566664	58369.3	59379.9	67516.5	88367.4	141784	231948	284732	59410.4	446677	88060.1	66906.8	59723.2	186160	-0.676427	0.00852949
Mevalonic acid	173467	214844	362109	49204.2	415053	104355	342674	327370	75876.6	279202	353110	194322	147998	111882	130224	543947	-0.559266	0.00852896
Nelarabine	157449	359899	242144	124435	135250	128171	184393	358529	451616	384406	139288	376298	129555	459230	135927	725516	0.205539	0.00850634
Ala-Tyr	37021.1	36526.8	193447	35387.5	104013	46359.7	35075.9	30570.8	375050	33184.1	32817.1	247648	351509	64939.4	192401	283524	1.09101	0.00842748
imazamox	896775	957221	429411	53001.6	51611.1	115500	536848	652560	953682	828452	77438.1	942525	54102.2	1.0906e+06	397345	255304	-0.236676	0.00842476
1-(4-Hydroxy-3-methoxyphenyl)-3,5-diacetoxyoctane	325563	52200	40780.3	141508	242783	61938.6	51593.5	178026	45372.1	149415	79787.1	112774	92726.1	153774	183371	54384.1	-0.765173	0.00842304
Pancopride	112081	134015	359365	44280.3	42024	99235	74818.8	78873.3	96480.4	65436.2	45748	46933	108019	77641.5	77442.7	103855	-1.0891	0.00831006
Roxatidine	151383	173525	481373	144174	44407.9	644770	109161	122362	55096.1	122148	1.45567e+06	111991	278324	222261	46181.5	588940	0.282179	0.00817073
cetofenicol	1.29403e+06	564819	706223	313914	284847	244466	259619	378800	490651	905736	320120	822287	604785	1.10408e+06	249267	757904	-0.109176	0.00811567
Brassylic acid	91726.7	264328	123706	67686	67064	64609.8	67359.7	101381	83093.3	102106	80540.1	114266	587926	117742	67347.6	79431	0.10877	0.00810599
Edaravone	350842	154754	80161.8	159192	259395	140822	261948	356707	239325	75067.4	388902	150166	860952	87304.6	268544	229095	0.0166548	0.00810203
Calotropin	77033.5	76480.9	57389.7	305151	47606.4	499613	117764	219006	43085.9	516555	772642	767932	54459.6	73059	50565.1	352994	0.43491	0.00804576
n-heptanoic acid	235921	318141	324731	177761	184106	172066	176790	185851	331922	203721	211567	514432	186527	182697	194653	207873	-0.351152	0.00764383
ascr#1	141801	243224	774552	141910	291895	146227	151377	230278	864131	273825	219053	895295	148471	138283	250185	1.24628e+06	0.33193	0.00758376
Galactosamine	720053	77430.8	136889	149151	294779	82632.7	118293	202315	932639	394336	85004.9	124357	243436	673848	89213.5	149517	0.152945	0.00752283
Propenidazole	382031	464459	434132	204165	195459	416734	68261.3	323496	447870	251594	645862	283898	454294	444235	106938	738281	-0.0136664	0.00748544
6-Hydroxynicotinic acid	428895	468689	570199	231232	97161.3	409981	212062	435168	448204	396419	333875	392184	370367	453528	326069	1.02728e+06	-0.098103	0.00746736
DIACETIN MONOPROPANOATE	59459.1	56071.7	63153.4	48442.7	49829.9	50402.7	47598.1	47758.7	681900	49949.1	50670.3	395309	47520.5	50094.4	50612.2	304729	1.34455	0.00737674
Sulfuric acid	61677.3	162422	47554.8	51515.3	48744.1	50853	48268.9	62005.1	177645	56303.7	48273.6	86706.7	44592.7	353013	54485.2	379591	0.686865	0.00728571
ALA-PRO	102116	94585.6	346783	74443.7	323267	128727	332001	32197.6	59903.6	70909.4	109129	114043	237313	327881	76827.9	101066	-0.744523	0.00727275
Pirimicarb	98803.4	287420	305210	34532.1	28577.2	32565.2	80548.2	66157	161073	36979.2	27359.3	197984	24622.6	144694	63475.1	101394	-0.915083	0.00724231
nifuradene	124511	253767	712038	84495.2	150318	185295	98284.2	171751	144268	358299	288821	133011	108376	181999	213780	419129	-0.442845	0.00724113
Xanthurenic acid	874671	178333	177314	305181	235155	174437	226992	447087	116921	362168	144171	153675	428655	945420	173070	320027	-0.365048	0.00721731
Xanthosine	220204	329987	334051	323226	784346	297598	195806	251474	243056	67445.1	295338	34952.7	539166	657978	994757	544789	-0.0875092	0.00719281
Ormetoprim	220204	329987	334052	323226	784347	297598	195806	251474	243057	67445	295338	38251.5	539166	657979	994759	544789	-0.0864889	0.00717505
Methylophiopogonone A	42711.3	44182	635964	65003.5	198211	61764.2	131853	196577	555956	190682	55341.8	718526	340515	73024.1	909775	135858	0.534292	0.00712172
HYDRASTINE	68267.2	68227.3	154130	59986.1	56705.6	56976.5	83025.1	73725.3	58320.3	164632	54247.4	65220.8	482676	63049.9	53159.5	71880.9	0.311506	0.00704393
uvaretin	129146	96285	95329.9	95720.9	123370	133305	76065.2	289440	159698	149921	93462	97913.3	110021	111854	85849.6	119036	-0.626581	0.00698632
Guanidinoethyl Sulfonate	254219	111221	32111.3	42711.4	38003.4	129340	598645	199876	217131	35558.3	36914.7	95371.9	33681.5	282808	460708	84806.5	-0.567396	0.00691152
tetranor-12(R)-HETE	141941	217077	387096	50258.9	40536.5	227406	90619.6	149142	303634	127137	478702	233437	145530	151633	37815.1	675853	0.237113	0.00688643
Triethyl citrate	167348	321722	370801	81555.8	52264.1	201006	156960	237396	150080	166254	383462	189918	220884	201115	67640.6	539022	-0.195163	0.00677541
DJ3013000	271342	116702	128506	100885	213107	171999	88662	244900	165525	282223	112937	146221	95082.8	203136	79487.6	218419	-0.496929	0.00668321
MFCD00456692	210658	335152	179286	197503	683324	118192	160803	78289	364777	652765	953546	945673	338274	53067.4	76057.2	64077.8	0.315056	0.00663005
nifurthiazole	135870	211702	423092	146765	140300	156163	141303	152408	232256	131657	136235	159906	251666	230465	144848	286681	-0.413179	0.0066146
Cartap	89480.6	80658.6	284313	79053.6	75022.7	78338.1	80154.9	78428.6	81035	79807.2	79469	82578.1	77884.3	77419.1	83414.6	84892.1	-0.873511	0.00660002
Prostaglandin K1	141206	135787	57595.5	60319.9	54050.6	59307.6	350372	138550	58744.1	71205.5	60013.2	62722.8	114524	52260.3	54255.6	76003.7	-1.2662	0.00656652
KPH	91767.8	172410	108058	84550	82910.7	144986	221211	212343	172697	74372.4	118416	342957	85503.1	312174	80064.4	544260	0.141647	0.0064979
Redul	60387.7	208207	376427	54064.9	54326.5	60241.6	59248.2	113469	105987	146487	53109.3	255916	63652.8	65227.2	53852.5	147356	-0.763591	0.00644797
3,4-Dihydroxyphenylglycol O-sulfate	159767	232570	145350	144796	144635	151186	269593	143243	176904	146310	148104	147941	146775	146142	147659	145666	-0.661668	0.00640008
QV1MVO1R	56573.4	62258.7	576717	82698.2	71934.3	86628.4	109720	154468	106837	139743	72543.6	1.42055e+06	178183	247262	462853	68554.5	0.498123	0.00637052
ARECOLINE	71293.5	64737.9	230702	61624.5	59581.7	61817.7	81456.4	68148.7	151795	190107	92463.3	898614	66346	153947	76519	166820	0.708426	0.00635221
Raltitrexed	164477	360662	77367.6	83672.1	69158.6	208787	155061	63006.8	89819.3	75348.3	219779	94561.6	208877	67760.3	102030	434869	-0.321196	0.00632121
3,4,5,6-Dibenzocarbazole	215689	216430	209399	224568	220975	219152	251038	234567	211551	225967	218056	421401	213068	217275	227207	214632	-0.367993	0.00630207
cassaine	258372	425064	612687	65313.1	133649	189732	57004.3	310384	282287	136171	185801	632425	424415	121539	966834	348307	0.0325477	0.00619999
epothilone C	289598	127778	96250.2	150104	251696	131050	303238	102193	53247.3	409342	57024.6	52415.2	465644	202277	55831.8	50243.7	-0.46249	0.00601934
Carbocysteine	83189.5	85554	165098	98026.6	85292.1	463612	101882	91639.5	339238	86189.6	82312.8	451925	85071.2	77259	81654.3	539392	0.0433442	0.00601002
11-keto Testosterone (CRM)	159556	157536	190169	128053	125594	135437	122790	123442	148610	145506	134309	166675	120956	122816	119488	140685	-0.53916	0.00595105
Geranyl isovalerate	63386.9	67044	802251	54043.4	53680.4	57338.8	50168.1	49678.9	237711	61708.5	56555	295682	56181	53956.9	54753	987994	-0.0195749	0.00590015
3-Hydroxy-N-(2-oxotetrahydro-3-furanyl)butanamide	751622	58964.7	78608.2	358519	53154.5	58762.5	305563	70578.9	53406.8	56126.5	53168.5	56727	53588.4	1.86133e+06	54040.7	101812	0.109276	0.00586618
Mupirocin	338728	408258	425682	301187	259275	259646	254770	614910	883831	279658	352156	418133	298730	281734	582800	944908	-0.0151302	0.00580646
Maculosin	158052	156034	160186	169689	154282	167479	183087	153393	156632	158620	155170	149419	166993	153048	154037	159074	-0.504298	0.00580619
Geranylfarnesyl pyrophosphate	178637	272488	139048	87101	65505.1	210337	113614	218626	153581	164514	201703	348341	144824	77381.6	66265.7	171056	-0.484928	0.00578126
ZOLMITRIPTAN, (R)-	144235	172419	662450	123910	121681	118343	174613	186297	474279	182953	126074	1.13793e+06	160672	442227	122321	620819	0.332417	0.00576383
2-(Carboxyacetamido)benzoic acid	114349	120330	263732	116256	119621	122063	139272	122979	385084	118454	134578	1.09774e+06	119715	124219	122343	395472	0.526995	0.00574223
Probucol	146519	191368	185802	100979	100465	108175	100183	100120	128272	129816	119201	155405	98964.1	104662	106257	111953	-0.616846	0.00570893
Stercobilin	234826	336231	317860	66993.4	74499.2	70995.1	61373.2	85268	503133	223106	78609.1	211884	69375	68777	66621.2	843135	0.13571	0.00569466
Hedione	63983.5	58411.2	246501	61186.1	61656.8	58123.7	60872.6	57685	61310.2	60365.2	60945.5	62535.8	57863.1	61200.7	57633.4	60005.2	-0.960102	0.00569134
Fenspiride	133434	112619	171190	182606	72652.1	96177.5	67014.4	76740.8	324106	185545	87499	371670	116762	71514.4	71223.2	109446	-0.0348782	0.00566877
loganate	1.14311e+06	64946.4	97566.2	290623	547844	48870.5	174117	205036	280626	415026	97815.9	218810	390544	1.28216e+06	121228	87250.9	-0.193964	0.00563341
2-Aminoadenosine	157457	207323	205634	131479	131708	124695	119115	124275	165676	134852	153140	201341	143373	134869	123264	158633	-0.479286	0.00561531
Tedizolid	107702	104876	204480	108425	107703	103865	128300	171325	112141	107312	107127	230549	107621	106329	104012	119497	-0.569618	0.00555319
Methionylserine	164467	170755	161842	179838	167999	166426	287715	181426	199767	157561	164805	179382	162874	162470	238572	171185	-0.494286	0.00554442
6-Keto-prostaglandin F1a	266660	269146	293992	213435	212595	218994	232158	220172	692922	237548	223395	1.18129e+06	216186	264856	228256	569571	0.325193	0.00554272
adrenaline	348534	168745	71175.3	125713	340415	151712	227194	164080	73605.9	402156	73202.6	75729.8	561532	164526	117809	70891.3	-0.420865	0.00550996
Thiourocanic acid	463150	658260	410535	424539	451821	439048	448900	425009	705959	1.19577e+06	401162	1.39884e+06	432038	422150	426763	421886	-0.00785579	0.00546885
4-(2-Hydroxyethyl)phenyl hydrogen sulfate	69852.8	215031	355326	55051.7	57538.1	60368.9	64670.7	65518.1	81401	181223	53416	264796	65860.1	65754	59388.8	104239	-0.724839	0.00546636
acebutolol	86982.7	186925	54839	782437	238596	829211	226694	239853	69764.7	406329	1.48363e+06	145149	1.12004e+06	105168	150231	114820	0.137196	0.00546064
Moracin C	437566	386433	390142	321290	609292	486460	542970	397956	590439	640498	424307	445614	496238	502828	415152	775065	-0.178705	0.00541981
D-Sphingosine	45827.1	37940.3	191872	35550.2	35524.7	296428	40116.5	39230.8	233780	38188.7	149950	263525	75372	36996.1	37435	691226	0.581782	0.00533936
VLH	161483	53742.9	469445	94487.6	128984	210583	21942.3	45188.3	52220.9	267188	214076	50333.1	203585	317591	85653.3	51700.4	-0.326345	0.00524952
Anagliptin	203575	214464	358851	189988	186560	257105	287888	377307	357862	244234	202880	939975	236984	722621	189631	499363	0.196756	0.00519248
Laninamivir	100908	95522.2	252249	96188.5	93643.8	107851	165047	201550	146850	99970.7	99986.7	359707	97385.6	172769	93140.9	646185	0.0995168	0.00517932
chlorantraniliprole	599814	554082	500272	497840	382252	143719	159490	514455	294142	999394	583558	676605	662338	439269	51084.5	411852	-0.197535	0.00511689
3,4,5-Trihydroxy-1-cyclohexenecarboxylic acid	301082	330350	336244	263840	272139	272700	272342	262317	293271	287742	283744	462855	269841	296708	263683	924455	-0.0769206	0.00506594
presqualene diphosphate	138877	132262	141610	149233	131101	147289	160874	134924	136005	139499	136464	132488	146862	135467	135468	137855	-0.494697	0.00498177
MFCD27952927	95087	109450	105866	244397	138567	219301	247527	105138	100248	107909	161382	243235	189589	654905	128946	323589	0.205287	0.00497009
Epelsiban	125116	169583	171181	94365.6	96115.4	91368.2	94597.7	98590	126576	103932	112373	161607	99497.9	97110.5	93336.2	109499	-0.564342	0.00494451
Etilefrine	150932	149214	148665	151452	145910	154839	187520	153642	150015	156544	148192	146220	149510	151173	149159	165555	-0.479775	0.00493625
N-acetyl-9-O-acetylneuraminic acid	77480.9	101025	76091.9	63159	104219	167923	58697.1	64353.8	65099.4	245689	88196.7	230603	398087	64065.7	60902.8	65324.6	0.333403	0.00491426
2-MeO-E1	109332	252372	55041	262478	66877.4	116007	236591	151912	55825.7	119812	54527.4	59721.8	327496	190586	767355	73778.7	-0.0328374	0.00489369
4-Ethyl-7-hydroxy-3-(p-methoxyphenyl)coumarin	140628	201847	122580	193392	137290	69759.7	175747	172368	71145.5	354056	197736	85111.5	146193	108999	68396.3	65098.5	-0.590491	0.00488466
5-Phenyl-2-pyridinamine	89011.5	81173.6	102893	36318.4	42384.5	458957	88542	46202.6	33295.9	139821	351964	51302.9	36122.9	37733.5	35004.3	250498	-0.364206	0.00484461
glucoerucin	132935	121102	132762	108327	120594	114424	104968	110716	121352	112456	111543	117517	102024	110903	123729	112577	-0.517781	0.00482261
leucoline	46127.2	49636.4	26677.6	67749.2	41461.8	64721.8	40645.9	33006.9	340550	45260.5	61269.4	391729	51567.3	62755.3	143973	54773.1	1.04302	0.00479527
Droxidopa	140628	201847	122580	193392	137290	77769.4	175747	172368	79314.1	354056	197736	85111.3	146193	108999	76249.5	72573	-0.570356	0.00479288
2-Oxo-3-(phosphonooxy)propyl decanoate	52694.9	166892	50574.9	49451.9	47799.9	49405.5	48652.7	292709	493846	48376.6	55250.1	527468	53613.5	240227	64149.1	83197.7	0.424246	0.00461865
Trenbolone Acetate	324809	194680	184880	200076	154759	458047	163183	298493	159930	423006	490802	58453.7	461157	163280	147795	243736	-0.25434	0.0046115
Oxymetazoline	267314	521490	283287	278181	279288	392947	335549	294411	432456	297733	356549	2.09415e+06	249967	390926	341800	441222	0.185634	0.00459566
Gliotoxin	76498.2	80849.9	175883	39255.6	36222.2	36952.8	48352.8	92761.5	91386.9	58324.9	121122	131813	151488	68375.3	79911.7	304558	0.277523	0.0045865
lactide	122652	133029	137112	108013	115538	152136	228434	119950	162835	123955	151332	147149	115935	113100	125290	116314	-0.529751	0.00445956
trans-geranic acid	115918	111987	122167	111206	113868	114002	133064	128884	119088	110581	116552	111406	109862	111915	108388	114772	-0.528232	0.00443348
Iriomoteolide 1a	113445	133391	133322	77708.9	70631.6	77245.1	78933.1	76273.9	94292.1	93255.6	86363.2	101138	73129.6	74222.9	74184.9	81410.7	-0.660629	0.00438116
Methionylleucine	35438	31684.6	277647	77437.7	356144	53875	48443	98164.4	47577.1	35655.8	263650	70000.6	625316	51614.6	97004.3	66388.1	0.0242269	0.00437123
3-(6-Amino-1H-purin-1-yl)-1-propanol	898167	69773.3	63604.3	139012	339219	65085.5	82984.2	96666.4	74192.8	332845	90760.5	68099.6	186448	1.26011e+06	276906	58903.2	0.0863177	0.00434024
5-methyldeoxycytidine	430091	46784.2	397633	429435	40071.2	378162	159209	353696	44333.8	295772	418418	145189	44280.7	43555.5	42807.9	1.59971e+06	-0.234216	0.00429156
Ulobetasol	79176	48781.4	40267	42504.1	258093	48504.3	70370.6	79515.8	43721.3	44357.2	42013.7	50321.5	180194	197715	556928	42877.8	0.411841	0.00421536
C8-HSL	221052	266022	63726	51334.8	54661.2	60119.3	59204.2	265064	97451.1	195622	53534.2	228764	79532.4	120779	55315.9	423037	-0.286735	0.0041954
HEPES	96280.5	156758	36516.4	45976.4	33979.9	153110	89721.6	44404.1	37473.2	39451.9	39793.8	60298.9	133470	41701.3	88328.1	42191.9	-0.873303	0.00413945
S-(3-oxo-3-carboxy-n-propyl)cysteine	96402.8	127142	137394	78629.5	77960.3	69842	67535.3	77445.2	98662.1	81299.6	86049	115461	74394.8	75369.2	81144.7	83369.9	-0.578266	0.00410513
doripenem	35770.4	64246.2	187973	38220.4	33943.6	88434.6	45050.3	36147.9	168234	35776.1	245189	35765.6	98931.7	98687.3	35546.3	290811	0.486846	0.00408269
3-Mercaptopropane-1,2-diol	611033	52014	58875.1	112732	179882	63932.1	91087.7	105066	105684	195505	119740	175925	153518	851109	45002.5	171230	0.144526	0.00400556
Cyclohexane-1,2-diaminetetraacetic acid	36187.9	40798.5	223789	31258.4	31377.9	33837	27169.1	117075	225079	31705.3	32654.9	205921	78692.4	101421	39055.7	37669	-0.117741	0.00398978
Miglitol	54031.2	165006	381201	59844	59927.8	61827.9	57243.7	59400.3	125323	88001.1	61538.6	97683.5	43896.1	126931	60716.8	424806	-0.350003	0.00392944
Phenprocoumon	118695	121983	129175	112798	104356	112763	107862	109458	121452	111478	113555	112773	107248	123718	112877	129757	-0.436641	0.00386062
MFCD00085513	90614.8	51105.4	43917	77093.4	45425.6	524176	48367.8	48578.5	47292.8	246087	557647	65918.9	52631.5	111858	52237.2	90588.6	0.0940446	0.00383748
PYROQUILON	263922	53669.8	227814	75801.2	582534	46964.8	180446	55509.4	93904	56395.7	100101	261122	417854	273001	700131	124128	0.0392505	0.0038346
4-amino-2-hydroxyamino-6-nitrotoluene	132849	184524	57687.9	56194.5	56129.9	54158.6	70841.2	80864.9	101438	85869.6	52388.6	151382	56455	233846	55096	289379	0.0620478	0.00376139
Thiamine Disulfide	97288.1	80701.2	82158.6	94803.8	85506.9	91684.7	193803	87352.9	87632.5	83262.1	88018.8	79077.9	82432.2	86595	92679.8	79158	-0.687464	0.00365628
19(R)-hydroxy Prostaglandin E2	125768	43213.2	56908.1	69033.1	65066.2	132171	89763.6	42043.2	147491	45213.6	50523.5	45843.9	63795.8	43135.8	110533	125235	-0.427733	0.00363986
UX9665100	553571	628804	239893	423327	100905	130392	213593	490369	297616	473326	226034	556577	290361	1.19393e+06	199817	249951	-0.153409	0.00357947
2-Ethoxybenzoic acid	99090.7	94703.8	94781.4	101092	93164.6	97947.5	91705.9	89123.2	96960.9	95353.7	93627.5	95498.9	85969	95392.7	98604.5	93683.8	-0.471489	0.00357048
3-Phenylpropyl hydrogen sulfate	132410	128890	174988	126520	136609	137135	176663	134046	197194	126507	143211	894838	127516	132099	136807	352551	0.285995	0.00353531
Meptin	977681	162470	106726	317372	303468	88516	86371.1	225978	80517.1	512240	99960.3	354312	376413	971751	168934	76509.6	-0.193044	0.00352717
1-Stearoyl-2-hydroxy-sn-glycero-3-PE	124524	121605	126012	126677	127138	130228	115971	142944	321928	122619	135667	537193	122165	132177	132968	150816	0.142571	0.00344041
Bis(trimethylsilyl) camphorate	39918	36904.4	119520	36643.4	35308.4	35632.5	38650.8	40342.9	238401	44747.8	35455.5	36283	38772.8	37077.4	37307.5	38167.4	-0.132897	0.00340532
5,6,7-Trimethoxy-2H-chromen-2-one	133220	175589	119097	117215	181038	109318	73136.2	158263	94273.2	86026.1	88481.3	109337	213258	423313	71082.5	85531	-0.264511	0.00339309
Diphenylmethylsilane	47554.6	55339.2	155070	50888.9	45220.2	88908	58124.5	48180.1	61438.3	44896.6	46680.6	108370	46750.7	52751.6	54973.3	108440	-0.583271	0.00333713
O-Methylsterigmatocystin	123268	166167	306483	81130.8	124635	83064	69208.6	70491.6	63413.7	209957	72588.8	78081.8	292672	273045	79194.8	88441	-0.252646	0.00333355
alpha-Santonin	119148	118767	297139	113819	105301	124166	108839	110201	122024	112157	380624	123273	106782	170921	113899	129284	-0.229537	0.00333163
Oxolinic acid	122386	165671	306482	81418.6	126409	84345.9	69573.8	70288.4	61837	208834	73944.8	77718.3	289517	272273	78870.7	86892.1	-0.26414	0.00332277
4-Hydroxyprolylmethionine	97559.7	100715	97837.5	99976.8	88614.2	96809.8	111302	95588.1	97056.3	95057.8	99431.7	95595.2	92779.7	101168	91729.9	99912.8	-0.481807	0.0033151
met-asn	87566.9	77645.8	126045	113627	82000	115846	55826.8	75008.1	160886	77009.2	77597.4	155585	82864.6	77441	74917.7	210970	-0.188973	0.00326398
Glycidyl methacrylate	52746.1	151447	200300	46484.9	45088.5	299333	47546.7	84858.9	162352	110093	244269	209839	121859	104075	47023.5	254749	-0.0383162	0.00325531
MFCD20640990	219593	129148	140241	73170	76975.8	81372.4	68904.9	72175.5	351024	91620.5	87166	531587	72973.3	93271.6	77388.6	188107	0.18037	0.00325407
CLAZOLIMINE	78315.8	102288	104388	66899.3	62487.7	65703.5	59540.9	64493.7	83627	67963.8	79610.5	95120.5	65248	62866.8	63881.9	67892.2	-0.538039	0.00321533
Matricin	162555	196678	323964	234960	292959	297817	361680	391177	206152	147175	646289	504484	230924	333485	192933	574062	-0.11539	0.00319139
Indole-3-carbidol	64970.4	92187.3	150690	63704.4	54290	99596.6	172304	70268.1	48015.1	65285	57164.7	55386.1	62298.9	54655.2	144326	242517	-0.530274	0.00315787
9-Anthracenecarbaldehyde	125706	94857.8	726479	139241	63464.8	69737.8	231568	139054	101435	90541	114276	794782	321339	294426	143425	198439	-0.200688	0.00309597
4,4'-Methylenebis(3-chloro-2,6-diethylaniline)	62373.4	58985	58520.4	63363.7	109704	66137.5	92094.7	58798	64310.3	61058.8	61488	59484.1	64203.2	60101.5	62327.3	61076.3	-0.641191	0.00305625
[truncated: 108 more rows]
